# Supplementary material for: Standardization of assay representation in the Ontology for Biomedical Investigations
Source: Database (Oxford). 2021 Jul 9;2021:baab040. doi: 10.1093/database/baab040 (PMC8271124; doi:10.1093/database/baab040)
Supplement: baab040_Supp [file baab040_supp.zip › Supplementary Table 1.xlsx]

## Sheet: Sheet1
	Issue Tracker	Issue Subject
	https://github.com/obi-ontology/obi/issues/667	consistent representation of assay
	https://github.com/obi-ontology/obi/issues/778	loosen analyte role to allow cells, virii?
	https://github.com/obi-ontology/obi/issues/791	assay harmonization - inputs of assay
	https://github.com/obi-ontology/obi/issues/792	assay harmonization - device
	https://github.com/obi-ontology/obi/issues/793	assay harmonization - outputs of assay
	https://github.com/obi-ontology/obi/issues/794	assay harmonization - objective
	https://github.com/obi-ontology/obi/issues/795	assay harmonization - processes in assays
	https://github.com/obi-ontology/obi/issues/799	Analytes and outputs of multi-part assays
	Supplementary Table 1. Github tracker items related to the assay review process.
