# Supplementary material for: Standardization of assay representation in the Ontology for Biomedical Investigations
Source: Database (Oxford). 2021 Jul 9;2021:baab040. doi: 10.1093/database/baab040 (PMC8271124; doi:10.1093/database/baab040)
Supplement: baab040_Supp [file baab040_supp.zip › Supplementary Table 2.xlsx]

## Sheet: Sheet1
Ontology ID	label	has curation status	alternative term	definition	definition source	example of usage	editor note	term editor	ontology term requester	term tracker item	logical type	logical note	parent class	material processing technique	detection technique	evaluant	analyte	device	reagent	molecular label	input	output	target entity	objective	associated axioms
ID	A rdfs:label	AI has curation status	A alternative term SPLIT=|	A definition SPLIT=|	A definition source SPLIT=|	A example of usage SPLIT=|	A editor note SPLIT=|	A term editor SPLIT=|	A ontology term requester	A term tracker item	CLASS_TYPE		C % SPLIT=|	C 'has part' some % SPLIT=|	C 'has part' some % SPLIT=|	C (has_specified_input some (% and 'has role' some 'evaluant role')) and (realizes some ('evaluant role' and ('role of' some %))) SPLIT=|	C (has_specified_input some %) and (realizes some ('analyte role' and ('inheres in' some %)))	C (has_specified_input some %) and (realizes some (function and ('inheres in' some %))) SPLIT=|	C (has_specified_input some %) and (realizes some ('reagent role' and ('inheres in' some %)))	C (has_specified_input some %) and (realizes some ('molecular label role' and ('inheres in' some %)))	C has_specified_input some %	C has_specified_output some %	C has_specified_output some ('is about' some %)	C achieves_planned_objective some %	C %
CHMO:0000087	fluorescence microscopy		fluorescence imaging|fluorescence microscopic imaging|FM	Any type of microscopy where the specimen can be made to fluoresce (emit energy as visible light) by illuminating it with light of specific wavelengths. These specimens are called fluorophores.	CHMO						subclass		microscopy assay
CHMO:0000089	confocal fluorescence microscopy		CLSM|confocal fluorescence imaging|confocal laser scanning fluorescence microscopy|confocal laser scanning microscopy|confocal-laser scanning microscopy|fluorescence confocal microscopy|fluorescence confocal scanning laser microscopy|LSCM|scanning confocal fluorescence microscopy	Microscopy where the specimen can be made to fluoresce (emit energy as visible light) by scanning a gas (Ar or Kr) laser spot of specific wavelength over its surface and using a spatial pinhole to eliminate out-of-focus fluorescence.	CHMO						subclass		microscopy assay
CHMO:0000102	light microscopy		light microscopy|OM|optical microscopy	Microscopy where the specimen is illuminated with visible light and a system of lenses is used to produce an image.	CHMO						subclass		microscopy assay
OBI:0000117	Bernoulli trial	http://purl.obolibrary.org/obo/IAO_0000125		An assay where the output data is a datum with one of two values denoting success and failure.	OBI branch derived			PlanAndPlannedProcess Branch			subclass		assay
OBI:0000182	nuclear magnetic resonance 3D structure determination assay			A 3D structure determination assay that uses magnetic properties of atomic nuclei to determine the 3D structure and dynamics of molecules in the input sample.	IEDB	Determining the binding of epitope-specific nanobody cAb-HuL5 to wild type human lysozyme by chemical shift perturbations in NMR spectra (Erwin De Genst, J Phys Chem B 2013).		PlanAndPlannedProcess Branch|IEDB			equivalent		3D structure determination assay					NMR instrument				3D structural organization datum
OBI:0000185	imaging assay	http://purl.obolibrary.org/obo/IAO_0000125		An assay that produces a picture of an entity.	OBI branch derived			PlanAndPlannedProcess Branch			subclass		assay									image
OBI:0000201	radioactivity detection			An assay that measures the amount of radiation in the radioactive spectrum (alpha, beta or gamma rays) emitted from an input material.	IEDB	Placing the evaluant input material close to a scintillation counter which emits light upon being hit with alpha/beta/gamma radiation and counting the frequency of light blasts to determine the radioactivity of the input material.		PlanAndPlannedProcess Branch|IEDB			equivalent		assay								('material entity' and ('bearer of' some radioactive))		('material entity' and ('bearer of' some radioactive))
OBI:0000288	protein-protein interaction detection assay	http://purl.obolibrary.org/obo/IAO_0000123		An assay that determines interactions between proteins, such as protein-protein binding.							subclass		assay
OBI:0000291	transcription factor binding site assay	http://purl.obolibrary.org/obo/IAO_0000120	TF binding	An assay tthat determines DNA regions specifically recognized by proteins that function as transcription factors	OBI	Transcription factor binding site identification in yeast: a comparison of high-density oligonucleotide and PCR-based microarray platforms.		Philippe Rocca-Serra		https://sourceforge.net/p/obi/obi-terms/767/	subclass		binding assay									information content entity	transcription factor binding site
OBI:0000366	metabolite profiling assay	http://purl.obolibrary.org/obo/IAO_0000120	metabolite assay|metabolomic assay	An assay that detects and identifies chemical entities resulting from biochemical and cellular metabolism	OBI	Metabolite profiling of human colon carcinoma - deregulation of TCA cycle and amino acid turnover. Mol Cancer. 2008 Sep 18;7(1):72. PMID: 18799019		Philippe Rocca-Serra			subclass		assay								specimen
OBI:0000418	measuring glucose concentration in blood serum assay	http://purl.obolibrary.org/obo/IAO_0000123		An assay that determines the concentration of glucose molecules in a blood serum sample	OBI	Measuring glucose concentration in blood from a mouse. See Figure 2 of the 2016 OBI paper, PMID: 27128319.		Bjoern Peters			subclass		analyte assay			blood serum specimen	glucose
OBI:0000424	transcription profiling assay	http://purl.obolibrary.org/obo/IAO_0000120	gene expression profiling|transcription profiling	An assay that determines gene expression and transcription activity using ribonucleic acids collected from a material entity.	OBI	Whole genome transcription profiling of Anaplasma phagocytophilum in human and tick host cells by tiling array analysis. BMC Genomics. 2008 Jul 31;9:364. PMID: 18671858	This term should encompass transcription and post-transcription, but before translation into protein. So 'gene expression' itself is too broad, and we use 'transcription profiling identification objective' to constrain the scope of this term.	Philippe Rocca-Serra			equivalent		assay			RNA extract	ribonucleic acid				(specimen and ('has part' some 'ribonucleic acid'))	measurement datum	gene expression	transcription profiling identification objective
OBI:0000433	DNA sequence feature detection assay	http://purl.obolibrary.org/obo/IAO_0000123		An assay with the objective to determine a sequence feature of DNA	OBI	genotyping using an Affymetrix chip		Philippe Rocca-Serra|Bjoern Peters			subclass		assay			DNA extract								sequence feature identification objective
OBI:0000435	genotyping assay	http://purl.obolibrary.org/obo/IAO_0000120	genotype profiling|SNP analysis	An assay which generates data about a genotype from a specimen of genomic DNA. A variety of techniques and instruments can be used to produce information about sequence variation at particular genomic positions.	OBI Biomaterial	High-throughput genotyping of oncogenic human papilloma viruses with MALDI-TOF mass spectrometry. Clin Chem. 2008 Jan;54(1):86-92. Epub 2007 Nov 2.PMID: 17981923		Philippe Rocca-Serra			subclass		analyte assay			DNA extract					(specimen and ('has part' some 'deoxyribonucleic acid'))	genotype information		sequence feature identification objective
OBI:0000438	DNA sequence variation detection assay	http://purl.obolibrary.org/obo/IAO_0000122		An assay that measures changes (expansion, amplification, deletion, mutation) in the sequence of a DNA molecule.	OBI Biomaterial	Capturing genomic signatures of DNA sequence variation using a standard anonymous microarray platform. Nucleic Acids Res. 2006;34(18):e121. PMID: 17000641		Philippe Rocca-Serra			subclass		assay								DNA extract	measurement datum		sequence feature identification objective
OBI:0000443	analyte assay	http://purl.obolibrary.org/obo/IAO_0000122		An assay with the objective to capture information about the presence, concentration, or amount of an analyte in an evaluant.	Bjoern Peters|Helen Parkinson|Philippe Rocca-Serra|Alan Ruttenberg|OBI Planned process branch	example of usage: In lab test for blood glucose, the test is the assay, the blood bears evaluant_role and glucose bears the analyte role. The evaluant is considered an input to the assay and the information entity that records the measurement of glucose concentration the output		Bjoern Peters|Helen Parkinson|Philippe Rocca-Serra|Alan Ruttenberg			subclass		assay									measurement datum		analyte measurement objective
OBI:0000445	mass measurement assay	http://purl.obolibrary.org/obo/IAO_0000120		An assay that determines the mass of an evaluant	OBI	The patients was weighed and mass was determined to be 47 kilograms		Helen Parkinson			subclass		assay			material entity						mass measurement datum
OBI:0000447	intra cellular electrophysiology recording assay	http://purl.obolibrary.org/obo/IAO_0000123		An electrophysiology recording assay where the recording location of the electrode is intracellular	Frank Gibson			Frank Gibson			subclass		assay									mass measurement datum	ion channel activity
OBI:0000454	extracellular electrophysiology recording assay	http://purl.obolibrary.org/obo/IAO_0000120		An electrophysiology recording assay where the recording location of the electrode is extracellular	Frank Gibson	The recording of a spike train in the caudate nucleus of a monkey where the electrodes are extra cellular, i.e. not in the neuron		Frank Gibson|Helen Parkinson			subclass		assay									mass measurement datum	ion channel activity
OBI:0000470	mass spectrometry assay			An assay that identifies the amount and type of material entities present in a sample by fragmenting the sample and measuring the mass-to-charge ratio of the resulting particles.	Philippe Rocca-Serra	Identification of a proteins cut out from a 2D gel by cleaving it into peptides using trypsin digestion using electrospray ionizatino to ensure the peptides are charged, and accelerating them with an electro magnetic field in which the flight path is determined by the mass / charge ratio of the peptides. Comparing the mass/charge ratio of peptides in the proteins with databases of protein sequenc…		Philippe Rocca-Serra			subclass		assay					mass spectrometer
OBI:0000520	clinical chemistry assay	http://purl.obolibrary.org/obo/IAO_0000120	detection of analyte in blood sample|chemical pathology	An analyte assay which uses analytical methods to produce measurements and data on the concentration of chemical parameters (analytes) present in a bodily fluid collected from an organism.	url:https://en.wikipedia.org/wiki/Clinical_chemistry	Influence of hydroxyethyl starch (6% HES 130/0.4) administration on hematology and clinical chemistry parameters.		Philippe Rocca-Serra			subclass		analyte assay			blood specimen	scattered molecular aggregate
OBI:0000537	copy number variation profiling assay	http://purl.obolibrary.org/obo/IAO_0000120	CNV analysis	An assay that determines lost or amplified genomic regions of DNA by comparing genomic DNA originating from tissues from the same or different individuals using specific techniques such as CGH, array CGH, SNP genotyping		Profiling of copy number variations (CNVs) in healthy individuals from three ethnic groups using a human genome 32 K BAC-clone-based array. PMID:18058796		Philippe Rocca-Serra			subclass		assay									measurement datum	genetic characteristics information
OBI:0000615	protein expression profiling assay	http://purl.obolibrary.org/obo/IAO_0000120	proteomic analysis	An assay that determines protein expression and translation activity using protein extracts collected from a material entity.	OBI branch derived	Protein Expression Profiling During Chick Retinal Maturation: A Proteomics-based approach. PMID:19077203		Phlippe Rocca-Serra			subclass		assay			(specimen and ('has part' some protein))
OBI:0000623	NMR spectroscopy assay	http://purl.obolibrary.org/obo/IAO_0000123	Nuclear magnetic resonance spectroscopy	An assay that exploits the magnetic properties of certain nuclei (those with a spin) to resonate when placed in particular magnetic field conditions. Instruments recording NMR spectrum and sets of analysis can be used to deduce identity of chemical as well as composition of complex chemical mixtures.	url:https://en.wikipedia.org/wiki/Nuclear_magnetic_resonance_spectroscopy	Metabolic profiling studies on the toxicological effects of realgar in rats by (1)H NMR spectroscopy. Wei L, Liao P, Wu H, Li X, Pei F, Li W, Wu Y. Toxicol Appl Pharmacol. 2008 Nov 25. PMID: 19073202		Philippe Rocca-Serra			subclass		assay
OBI:0000626	DNA sequencing assay	http://purl.obolibrary.org/obo/IAO_0000123	nucleotide sequencing	A sequencing assay which determines information on the sequence of a DNA molecule.	url:https://en.wikipedia.org/wiki/DNA_sequencing	Illumina (Solexa) sequencing is an example of DNA sequencing		Philippe Rocca-Serra			equivalent		sequencing assay			DNA extract		DNA sequencer				DNA sequence data
OBI:0000630	hematology assay	http://purl.obolibrary.org/obo/IAO_0000123	blood analysis|haematology	An assay that studies blood and blood producing organs using a variety of techniques and instruments	OBI branch derived	Co-associations between insulin sensitivity and measures of liver function, subclinical inflammation, and hematology._PMID:18702943		Philippe Rocca-Serra			subclass		assay									('information content entity' and ('is about' some hemopoiesis))
OBI:0000634	DNA methylation profiling assay	http://purl.obolibrary.org/obo/IAO_0000122	DNA methylation profiling	An assay that measures the state of methylation of DNA molecules using genomic DNA collected from a material entity using a range of techniques and instrument such as DNA sequencers and often relying on treatment with bisulfites to ensure cytosine conversion.	OBI branch derived	Genome-wide, high-resolution DNA methylation profiling using bisulfite-mediated cytosine conversion. Reinders J, Delucinge Vivier C, Theiler G, Chollet D, Descombes P, Paszkowski J._PMID:18218979		Philippe Rocca-Serra			subclass		epigenetic modification assay			DNA extract					(specimen and ('has part' some 'deoxyribonucleic acid'))	data item	DNA methylation	epigenetic modification identification objective
OBI:0000661	enzyme-linked immunosorbent assay		ELISA	An analyte assay where binding of an enzyme linked antibody to a material entity that is immobilized on solid support is detected utilizing a chemiluminescent reaction. Depending on the setup, the enzyme-linked antibody could be binding directly to the analyte, or it serves as a secondary antibody detecting binding of the primary antibody to the analyte.	IEDB	1) Detection of IL-2 (analyte) in a cell supernatant (evaluant), using plate bound anti IL-2 antibodies, and a reporter enzyme-linked reporter antibody. 2) Measurement of IgG antibody (analyte) titer in a serum sample (evaluant) using plate bound antigen and a reporter anti-IgG antibody.		IEDB			subclass	logical definition does not capture details of processing	analyte assay						immunoglobulin complex, circulating
OBI:0000664	BrdU incorporation assay			A cell proliferation assay in which cells are cultured in the presence of BrdU which is incorporated into newly synthesized DNA of replicating cells (during the S phase of the cell cycle), substituting for thymidine during DNA replication, which can be quantified by BrdU specific antibodies.	IEDB	The measurement of T cell proliferation as a response to a viral peptide by culturing T cells stimulated with APCs and peptide in the presence of BrdU.		IEDB			subclass	logical definition does not capture how exactly BRDU is utilized	cell proliferation assay							"5-bromo-2'-deoxyuridine"
OBI:0000669	tritiated thymidine incorporation assay			A cell proliferation assay in which cells are cultured in the presence of tritiated thymidine which is incorporated into newly synthesized DNA of replicating cells (during the S phase of the cell cycle). The radioactivity of tritiated thymidine in a cell is a proxy for cells that were actively replicating.	IEDB	The measurement of T cell proliferation as a response to a viral peptide by culturing T cells stimulated with APCs and peptide in the presence of tritiated thymidine, and using a scintillation counter to detect the radioactivity.		IEDB			subclass	logical definition does not capture how exactly thymidine is utilized	cell proliferation assay		radioactivity detection					tritiated thymidine
OBI:0000693	MeDIP-seq assay	http://purl.obolibrary.org/obo/IAO_0000120	Methylated DNA immunoprecipitation sequencing assay	A DNA methylation profiling assay that identifies methylated sites in genomic DNA and determines the methylation pattern that affect gene transcription using immunoprecipitation of methylated genomic DNA, creation of a library of corresponding DNA fragments (either single or paired-end fragments) and subsequent sequencing using parallelized sequencing methods.	url:https://en.wikipedia.org/wiki/Methylated_DNA_immunoprecipitation	PMID: 18612301. A Bayesian deconvolution strategy for immunoprecipitation-based DNA methylome analysis. Down TA, Rakyan VK, Turner DJ, Flicek P, Li H, Kulesha E, Gr∩┐╜_f S, Johnson N, Herrero J, Tomazou EM, Thorne NP, B∩┐╜_ckdahl L, Herberth M, Howe KL, Jackson DK, Miretti MM, Marioni JC, Birney E, Hubbard TJ, Durbin R, Tavar∩┐╜∩┐╜ S, Beck S. Nat Biotechnol. 2008 Jul;26(7):779-85.		Philippe Rocca-Serra			subclass	infer chip & sequecing assays	DNA methylation profiling assay	chromatin immunoprecipitation|library preparation	sequencing assay	DNA extract|('has part' some chromatin)		DNA sequencer			DNA extract	sequence data	regulation of DNA methylation	epigenetic modification identification objective
OBI:0000695	chain termination sequencing assay	http://purl.obolibrary.org/obo/IAO_0000120	Sanger sequencing|dye terminator sequencing	A DNA sequencing assay which rely on the use of dideoxynucleotides used in 4 distinct sequencing reaction on the same DNA sample. The dideoxynucleotides, once incorporated in the complementary DNA strand being synthesized by the DNA polymerase prevent any further chain elongation. The newly generated sequences are resolved on a polyacrylamide gel using electrophoresis and labels (either fluorochr…	url:https://en.wikipedia.org/wiki/Sanger_sequencing	PMID: 271968. DNA sequencing with chain-terminating inhibitors.		Philippe Rocca-Serra			subclass		DNA sequencing by synthesis assay					('ABI 377 automated sequencer' or 'Li-Cor 4300 DNA Analysis System')			PCR product
OBI:0000697	Helicos sequencing assay	http://purl.obolibrary.org/obo/IAO_0000120	true single molecule sequencing	A DNA sequencing by synthesis assay that identifiies the sequnece of billions of DNA molecules immobilized to a surface using DNA polymerase and fluorescently labeled nucleotides added one at a time. The sequencing process does not require an amplification step and is typically able to produce reads of 25 base pair length.	url:https://en.wikipedia.org/wiki/Helicos_single_molecule_fluorescent_sequencing	PMID: 18388294. Single-molecule DNA sequencing of a viral genome.		Philippe Rocca-Serra			subclass		DNA sequencing by synthesis assay					HeliScope Single Molecule Sequencer
OBI:0000699	survival assessment assay	http://purl.obolibrary.org/obo/IAO_0000123		An assay that measures the occurrence of death events in one or more organisms over time							subclass		assay								organism	survival rate	organism
OBI:0000705	Edman degradation			A sequencing assay in which the amino acid sequence of input peptides or proteins is determined by iteratively cleaving of the amino-terminal (N-terminal) residue without disrupting the peptide bonds and identifying it by e.g. chromatography or electropheresis.	IEDB	Determination of the amino acid sequence of a peptide eluted from HLA-DRB1*04:01 to be VYPEVTVYPAKT.		IEDB			subclass	logical definition does not capture iterative cleaving	sequencing assay							material entity		information content entity	polypeptide
OBI:0000706	SOLiD sequencing assay	http://purl.obolibrary.org/obo/IAO_0000120		A DNA sequencing by ligation assay that identifies sequence information using primers to hybridize to the P1 adapter sequence within the library template, fluorescently labeled di-base probes to compete for ligation to the sequencing primer, multiple cycles of ligation, detection and cleavage to determine the eventual read length, following a series of ligation cycles, the extension product is re…	url:https://en.wikipedia.org/wiki/ABI_Solid_Sequencing	PMID: 19119315. High-resolution analysis of the 5'-end transcriptome using a next generation DNA sequencer. Hashimoto S, Qu W, Ahsan B, Ogoshi K, Sasaki A, Nakatani Y, Lee Y, Ogawa M, Ametani A, Suzuki Y, Sugano S, Lee CC, Nutter RC, Morishita S, Matsushima K. PLoS One. 2009;4(1):e4108.		Philippe Rocca-Serra			subclass		DNA sequencing by ligation assay					AB SOLiD System			('DNA ligase' or 'paired-end library' or 'single fragment library')
OBI:0000716	ChIP-seq assay	http://purl.obolibrary.org/obo/IAO_0000122	chromatin immunoprecipitation sequencing assay	An assay in which chromatin is immunoprecipitated and subsequently analyzed using a DNA sequencing step to identify which parts of DNA are part of the isolated chromatin	url:https://en.wikipedia.org/wiki/ChIP-sequencing	PMID: 19275939		Philippe Rocca-Serra|Bjoern Peters			equivalent		ChIP assay		DNA sequencing assay			DNA sequencer
OBI:0000721	glucose tolerance test	http://purl.obolibrary.org/obo/IAO_0000122		An assay that measures glucose clearance from blood over time by repeated glucose measurement in blood serum or plasma after the administration of a glucose bolus in-vivo. This assay can be used to evaluate the severity of insulin resistance or the efficiency of glucose clearance.	NuGO OBI plan branch	PMID: 19527607		Philippe Rocca-Serra			subclass		assay	administering substance in vivo	measuring glucose concentration in blood serum assay	blood serum specimen							Insulin resistance	biological feature identification objective
OBI:0000723	DNA sequencing by ligation assay	http://purl.obolibrary.org/obo/IAO_0000123		A DNA sequencing assay that performs chain extension during the sequencing reaction step using DNA ligase	url:https://en.wikipedia.org/wiki/Sequencing_by_ligation	ABI Solid Sequencing uses the ligation-based DNA sequencing technology (https://en.wikipedia.org/wiki/ABI_Solid_Sequencing).		Philippe Rocca-Serra			subclass		DNA sequencing assay								DNA ligase
OBI:0000724	Solexa sequencing assay	http://purl.obolibrary.org/obo/IAO_0000120	reversible terminator sequencing	A DNA sequencing by synthesis assay that identifies sequence information using DNA polymerase and reversible terminator, requiring immobilization of genomic DNA fragments onto a surface and a specific clonal amplification step known as bridge PCR. Reliance on a reversible terminator allows cycles of DNA chain extension by DNA polymerase and imaging without the need of electrophoretic separation o…	Solexa web site (SS_DNAsequencing.pdf document available on july 2009)	PMID: 18987734		Philippe Rocca-Serra			subclass		DNA sequencing by synthesis assay					Illumina Genome Analyzer II			('paired-end library' or 'single fragment library')
OBI:0000730	pyrosequencing assay	http://purl.obolibrary.org/obo/IAO_0000120		A DNA sequencing by synthesis assay which sequences a single strand of DNA by synthesizing the complementary strand along it, one base pair at a time, and detecting which base was actually added at each step. The template DNA is immobilized, and solutions of A, C, G, and T nucleotides are added and removed after the reaction, sequentially. Light is produced only when the nucleotide solution compl…	url:http://en.wikipedia.org/wiki/Pyrosequencing	Pyrosequencing sheds light on DNA sequencing. PMID:1115661		Philippe Rocca-Serra			subclass		DNA sequencing by synthesis assay					('454 Genome Sequence 20' or '454 Genome Sequencer FLX')
OBI:0000734	DNA sequencing by synthesis assay	http://purl.obolibrary.org/obo/IAO_0000123		A DNA sequencing assay that relies on DNA polymerase activity to perform chain extension during the sequencing reaction step.	url:https://www.illumina.com/technology/next-generation-sequencing/sequencing-technology.html	Roche-454 pyrosequencing and Illumina (Solexa) sequencing use synthesis-based method for DNA sequencing		Philippe Rocca-Serra			subclass		DNA sequencing assay								DNA polymerase complex
OBI:0000743	immune response assay	http://purl.obolibrary.org/obo/IAO_0000123		An assay that determines information about an immune response	IEDB	Measuring if a Hepacivirus C (HCV) infected patient has an antibody response to HCV core protein by ELISA.		Bjoern Peters|Randi Vita			subclass		assay									measurement datum	immune response
OBI:0000748	bisulfite sequencing assay	http://purl.obolibrary.org/obo/IAO_0000120		A DNA methylation profiling assay which determines the methylation status of genomic DNA using DNA sequencing techniques preceded by a bisulfite based chemical modification of genomic DNA at CpG island location.	url:https://en.wikipedia.org/wiki/Bisulfite_sequencing	PMID: 19581485. High definition profiling of mammalian DNA methylation by array capture and single molecule bisulfite sequencing. Hodges E, Smith A, Kendall J, Xuan Z, Ravi K, Rooks M, Zhang M, Ye K, Battacharjee A, Brizuela L, McCombie WR, Wigler M, Hannon GJ, Hicks J.		Philippe Rocca-Serra|Sagar Jain			subclass	DNA meth profiling is a epigenetic mod assay, does not need inference	DNA methylation profiling assay		DNA sequencing assay	DNA extract		DNA sequencer			DNA extract	('measurement datum' and 'DNA sequence data')	regulation of DNA methylation	epigenetic modification identification objective
OBI:0000787	human antithrombin-III in blood assay	http://purl.obolibrary.org/obo/IAO_0000122	AT-III assay	An assay that measures the amount of antithrombin III in blood.	url:http://www.muschealth.com/lab/content.aspx?id=150006@2009/08/06	PMID:19696660#The antithrombin-III (AT-III) was determined using a Berichrom(r) Antithrombin-III (A) kit.		Alan Ruttenberg			subclass		analyte assay				('scattered molecular aggregate' and ('has grain' some antithrombin-III))					scalar measurement datum	blood coagulation
OBI:0000802	prothrombin time assay	http://purl.obolibrary.org/obo/IAO_0000120		An assay that measures the prothrombin ratio, which is the prothrombin time for a patient, divided by the result for control plasma. Most commonly the test is preformed using blood plasma. Blood is drawn into a test tube containing liquid citrate, which acts as an anticoagulant. An excess of calcium is added to enable the blood to clot again.Tissue factor (also known as factor III or thromboplast…	url:http://en.wikipedia.org/wiki/Prothrombin_time@2009/10/06	PMID:19696660#The prothrombin time (PT) was quantitatively determined using RecombiPlasTin (Instrumentation Laboratory Company, Lexington, Massachusetts, USA).		Alan Ruttenberg			subclass		assay									scalar measurement datum	blood coagulation
OBI:0000805	antithrombin-III berichrome assay	http://purl.obolibrary.org/obo/IAO_0000120	AT-III assay	An antithrombin-III (AT-III) assay in which exogenous bovine thrombin and heparin are added to test plasma to form a thrombin-heparin-AT complex. The residual thrombin not bound then hydrolyzes the p-nitroalanine substrate to produce a yellow color, which is read at 405 nm. The intensity of color produced is inversely proportional to the AT present. A calibration is done with standard human plasm…	url:http://www.clinchem.org/cgi/content/full/43/9/1783@2009/08/06						subclass		human antithrombin-III in blood assay												(has_specified_output some 'scalar measurement datum') and ('has participant' some 'Berichrom(r) Antithrombin III (A) Kit') and (has_specified_output exactly 1 Thing)
OBI:0000808	spectrolyse heparin antifactor-Xa assay	http://purl.obolibrary.org/obo/IAO_0000120		An assay that quantitatively measures heparin in human plasma using Factor Xa and Antithrombin III in excess, where the rate of Factor Xa inhibition is directly proportional to the heparin concentration. The residual Factor Xa activity, measured with a Factor Xa-specific chromogenic substrate, is inversely proportional to the heparin concentration.	url:http://www.kordia.nl/en/product/hemostasis/specialty_kits__reagens/598/spectrolyse_heparin_anti_xa@2009/08/06	PMID:19696660#Antifactor-Xa (anti-Xa) was determined using spectrolyse heparin (Xa) (Trinity Biotech plc, Bray, County Wicklow, Ireland).		Alan Ruttenberg			subclass		assay									scalar measurement datum	blood coagulation
OBI:0000812	measuring neural activity in the caudate nucleus assay	http://purl.obolibrary.org/obo/IAO_0000120		An assay that measures neural activity in the caudate nucleus	Jessica Turner, NIF|Dirk Derom, OBI	An SU micro-electrode was used to measure neural activity in the form of spike trains in the caudate nucleus of monkeys in response to a flashing light stimulus		Helen Parkinson			subclass		extracellular electrophysiology recording assay
OBI:0000820	activated partial thromboplastin time assay	http://purl.obolibrary.org/obo/IAO_0000120	aPTT assay	An assay that evaluates blood coagulation by measuring the time required for the appearance of fibrin strands following the mixing blood or plasma with phospholipid platelet substitute (e.g., crude cephalins, soybean phosphatides). It is a test of the intrinsic pathway (factors VIII, IX, XI, and XII) and the common pathway (fibrinogen, prothrombin, factors V and X) of blood coaguation . It is use…	url:http://www.ebi.ac.uk/ols/ontologies/efo/terms?short_form=EFO_0004310	The activated partial thromboplastin time (aPTT) was determined using Dade Actin FSL activated PTT reagent (PMID:19696660)	There is also the 'partial thromboplastin assay', which some people use synonymously to aPPT, but historically was done slightly differently (without adding a coagulant).	Alan Ruttenberg|OBI call			subclass		assay			('blood specimen' or 'blood plasma specimen')						time measurement datum	blood coagulation
OBI:0000823	thrombin time assay	http://purl.obolibrary.org/obo/IAO_0000120		An assay that measures the time between the addition of the thrombin and the clot formation in plasma.	url:http://en.wikipedia.org/wiki/Thrombin_time@2009/10/06	PMID:19696660#The thrombin time was determined using thromboclotin assay kit.		Alan Ruttenberg			subclass		assay									scalar measurement datum	blood coagulation
OBI:0000854	western blot analysis			An analyte assay that detects specific peptides in an input material by separating it using gel electrophoresis, transfering the separated molecules to a membrane, and staining them with_ antibodies specific to the analyte molecules.	Philippe Rocca-Serra|IEDB	Running a cell lysate on an acrylamide gel in a western blot aparatus to separate the constituent proteins, followed by transfer of the proteins from the gel to a nitrocellulose membrane. Staining this membrane with specific antibodies to detect the presence of specific proteins of interest.		Philippe Rocca-Serra|IEDB			subclass	logical definition does not capture details of processing	immunoblot assay				peptide
OBI:0000860	northern blot assay	http://purl.obolibrary.org/obo/IAO_0000123	northern blot	An assay that determines the presence of gene transcripts by hybridizing labeled RNA or DNA probes against messenger RNAs isolated from tissue or cell cultures, resolved on denaturing gel, transfered by a blotting procedure to a solid support. Detection of hybridization signals is carried out by immunofluorescence or radioactivity measurements using photographic films or digital imaging devices s…		The level of actin mRNA levels in normal and diseased tiisue was measured using a northern blot assay.		Philippe Rocca-Serra|Richard Scheuermann			subclass		analyte assay				ribonucleic acid					measurement datum
OBI:0000865	96-well neutralization assay	http://purl.obolibrary.org/obo/IAO_0000120	microneutralization assay	A serum neutralization of viral infectivity assay which is performed in a 96-well plate.				Bjoern Peters|Melanie Courtot			subclass		serum neutralization of viral infectivity assay					multi-well plate
OBI:0000870	single-nucleotide-resolution nucleic acid structure mapping assay	http://purl.obolibrary.org/obo/IAO_0000120		An assay that provides information about the secondary structure of nucleic acids using chemical or enzymatic probing to establish the extent of base-pairing or solvent accessiblity.	RNAO			Philippe Rocca-Serra			equivalent		assay										secondary structure of sequence macromolecule
OBI:0000871	viral hemagglutination assay	http://purl.obolibrary.org/obo/IAO_0000120	viral haemagglutinin assay|HI|HA	An assay that quantifies viruses by their hemagglutination activity.	url:http://en.wikipedia.org/wiki/Hemagglutination_assay	Determining the viral titer of a virus infected human by measuring the presence of hemagglutination when dilutions of serum samples are added to a known quantity of red blood cells.		Bjoern Peters|Melanie Courtot|Randi Vita			subclass		analyte assay	induced hemagglutination								measurement datum
OBI:0000872	serum neutralization of viral infectivity assay	http://purl.obolibrary.org/obo/IAO_0000120	influenza neutralization assay	An analyte assay that measures virus-neutralizing abilities of different sera. Different dilutions of serum are mixed with virus and used to infect cells. At the lower dilutions, antibodies will block infection, but at higher dilutions, there will be too few antibodies to have an effect.The neutralization titer is expressed as the reciprocal of the highest dilution at which virus infection is blo…	url:http://www.virology.ws/2009/05/28/influenza-microneutralization-assay/			Bjoern Peters|Melanie Courtot			subclass		analyte assay			blood serum specimen			Viruses				immunoglobulin-mediated neutralization
OBI:0000874	detection of specific nucleic acid polymers with complementary probes			An analyte assay in which a specified input material (the evaluant) is examined for the presence or quantity of specified nucleic acid polymers, which are identified based on the use of complementary nucleic acid probes.	IEDB	Primer based PCR assay, Norther blot, Southern Blot, and RNAse protection assays.		IEDB			equivalent		analyte assay				nucleic acid		('nucleic acid' and ('has role' some 'complementary nucleotide probe role'))
OBI:0000875	viral hemagglutination inhibition assay		viral haemagglutinin inhibition assay|HIA|HAI|hemagglutination inhibition|biological activity	An assay that measures the ability of an evaluant to inhibit hemagglutination by a virus. Hemagglutinin is a viral protein which binds to sialic acid receptors on cells or to erythrocytes, causing the cells to clump. Loss of clumping indicates hemagglutination inhibition by the evaluant.	OBI branch derived	Examining the ability of a monoclonal antibody to inhibit hemagglutination by Influenza A virus by comparing the levels of hemagglutination with and without the presence of the antibody.		Bjoern Peters|Melanie Courtot|Randi Vita			subclass		assay	induced hemagglutination					Viruses
OBI:0000882	cell-cell killing assay			A cytometry assay that monitors a cell population to track how many are killed by other cells.	IEDB	Autologous EBV-transformed B-LCL were used as target cells for the influenza virus-specific CTL assays. Equal volumes of target and effector cells were added to tissue culture plates, and 1:2 serial dilutions of effectors were made. After a 4-h incubation of the effector cells with the target cells, supernatants were collected and counted with the LKB 1272 Clinigamma counter. Percent specific kil…		IEDB			equivalent		cytometry assay								cell		cell killing
OBI:0000883	in vivo cell killing assay			A cell killing assay that measures if and how many target cells are killed within an organism.	IEDB	Labeling two populations of cells with different levels of CFSE, pusling one population with an influenza peptide, injecting the cells into a mouse, and recoving cells 24 hours later. By comparing the recovery rate of cells with different CFSE labeling, it is possible to determine if there was specific killing of peptide pulsed target cells.		IEDB			equivalent		cell-cell killing assay			organism
OBI:0000891	cell proliferation assay			A cytometry assay which measures the degreee to which input cells are replicating.	IEDB	Measuring the amount of tritiated thymidine incorporated by dividing cells as a proxy for cell proliferation.		IEDB			equivalent		cytometry assay			cell							cell population proliferation
OBI:0000892	Southern blot assay	http://purl.obolibrary.org/obo/IAO_0000120	Southern blot	An analyte assay that detects the presence of a specific sequence in a DNA sample, which has been digested by restriction enzymes, resolved by gel electrophoresis, and blotted to a solid support, followed by hybridization of a probe raised against a specific sequence and detected with fluorescence or radioactivity.	OBI	PMID: 9452032. Germline mutations detected in the von Hippel-Lindau disease tumor suppressor gene by Southern blot and direct genomic DNA sequencing.		Philippe Rocca-Serra|Marcus Chibucos			subclass		analyte assay	nucleic acid hybridization	detection of specific nucleic acid polymers with complementary probes	DNA extract	deoxyribonucleic acid					measurement datum	site
OBI:0000893	real time polymerase chain reaction assay	http://purl.obolibrary.org/obo/IAO_0000120	Q-PCR|quantitative real time polymerase chain reaction|kinetic polymerase chain reaction|qPCR	An assay, based on the PCR, that amplifies and simultaneously quantifies a specific DNA molecule based on the use of complementary probes/primers. It enables both detection and quantification (as absolute number of copies or relative amount when normalized to DNA input or additional normalizing genes) of one or more specific sequences in a DNA sample.	url:http://en.wikipedia.org/wiki/Real-time_polymerase_chain_reaction			Bjoern Peters|Melanie Courtot			subclass		assay	polymerase chain reaction
OBI:0000897	DEPC structure mapping assay	http://purl.obolibrary.org/obo/IAO_0000122		A single-nucleotide-resolution nucleic acid structure mapping assay which determines nucleic acid secondary structure at a nucleotide resolution scale using DEPC as reagent and chemical probe	RNA ontology	PMID:2446263. Probing the structure of RNAs in solution. Nucleic Acids Res. 1987 Nov 25;15(22):9109-28.		Philippe Rocca-Serra			subclass		single-nucleotide-resolution nucleic acid structure mapping assay using chemical probing								('deoxyribonucleic acid' or 'ribonucleic acid')	measurement datum	secondary structure of sequence macromolecule
OBI:0000903	in vitro cell killing assay			A cell killing assay that measures if and how many target cells are actively killed by other cells in a cell culture.	IEDB	Autologous EBV-transformed B-LCL were used as target cells for the influenza virus-specific CTL assays. Equal volumes of target and effector cells were added to tissue culture plates, and 1:2 serial dilutions of effectors were made. After a 4-h incubation of the effector cells with the target cells, supernatants were collected and counted with the LKB 1272 Clinigamma counter. Percent specific kil…		IEDB			equivalent		cell-cell killing assay			cultured cell population
OBI:0000904	reporter cell line analyte detection bioassay			An analyte assay in which a cell line whose growth is known to be affected by the presence of a specific type of material (the anlyte) is cultured in the presence of an input material (the evaluant) in order to detect presence of the analyte in the evaluant.	IEDB	CTLL-2 cells were grown in the presence of hybridoma supernatants and their growth was monitored by a 3H-thymidine incorporation cell proliferation assay in order to detect IL-2 in the hybridoma supernatant.		IEDB			subclass	logical definition does not specify how the cell line is used as a reporter	analyte assay	maintaining cell culture					cell line
OBI:0000910	radio immuno assay			An assay in which a radioactive labeled antigen or antibody is used to determine the interaction between an antigen and its receptor. This can be used to detect the presence of an antigen of interest in an input sample or determine the specificity of an input antibody.	IEDB	To evaluate the specificity of antibody binding to 35S-labeled IA-2(256-760) in comparison with 35S-labeled IA-2IC construct, the mutual inhibition activity of different concentrations of unlabeled IA-2IC and/or IA-2(256-760) fragments were tested. Unlabeled recombinant IA-2(256-760) and/or IA-2IC (0.5-, 1-, 2-, and 4-fold the amount of 35S-labeled protein) were added to each tube and incubated o…		IEDB			subclass	logical definition does not capture the interaction aspect	assay							('material entity' and ('bearer of' some radioactive))
OBI:0000911	real time reverse-transcription polymerase chain reaction assay	http://purl.obolibrary.org/obo/IAO_0000120	RRT-PCR|qRT-PCR|RT-rt PCR	An assay that uses a reverse transcription step (an RNA strand is reverse transcribed into its DNA complement using the enzyme reverse transcriptase) before a PCR assay.				Melanie Courtot|Bjoern Peters			subclass		assay	artificially induced reverse transcription	real time polymerase chain reaction assay							information content entity	gene expression
OBI:0000912	X-ray crystallography assay			A 3D structure determination assay in which the diffraction of pattern of X-ray beams in a crystal of purified material entities is used to resolve the 3-dimensional structure of the material entity of interest.	IEDB	Crystallizing an antibody:antigen complex, and recording the diffraction pattern of a synchrotron beam, and assembling the 3d complex structure based on homologous complexes.		IEDB			subclass	logical definition does not capture diffraction pattern	3D structure determination assay					X-ray source
OBI:0000913	promoter activity detection by reporter gene assay			An assay in which the activity of a promoter in a cell is monitored by using a reporter gene that was inserted in a genomic location under control of the promoter and whose expression can be easily detected based on qualities or functions of the gene.	IEDB	A T cell hybridoma in which the beta-galactosidase gene (lacZ) was inserted under the control of the IL-2 promoter, is detected by adding the X-gal substrate which when cleaved by lacZ results in detectable blue color.		IEDB			subclass	logical definition does not capture gene insertion	assay								cell		core promoter binding
OBI:0000916	flow cytometry assay			A cytometry assay in which an input cell population is put in solution, is passed by a laser, and optical sensors are used to detect scattering of the laser light and/or fluorescence of specific markers to count and characterize the particles in solution.	IEDB	Using a flow cytometer to quantitate the percent of CD3 positive cells in a population by labeling them with a FITC tagged anti-CD3 antibody.		IEDB			equivalent		cytometry assay		fluorescence detection assay			flow cytometer
OBI:0000920	cytometric bead array assay		Luminex assay	An analyte assay in which a series of beads coated with antibodies specific for different analytes and marked with discrete fluorescent labels are used to simultaneously capture and quantitate soluble analytes.	IEDB	Using a Luminex machine to detect IFN-gamma and IL-10 in the supernatant of a cell culture.		IEDB			equivalent		analyte assay		fluorescence detection assay				assay bead
OBI:0000923	surface plasmon resonance binding assay			A binding assay that uses the detection of electromagnetic waves in a surface to detect material entities adsorbed to the surface, which change the local optical index of refraction.	IEDB	Running a Biacore instrument to measure the affinity, on and off rates of binding of a plate bound antibody to a antigen passing by in flow.		IEDB			subclass	logical definition does not capture details of processing	binding assay					surface plasmon resonance instrument
OBI:0000944	handedness assay	http://purl.obolibrary.org/obo/IAO_0000120	handedness test	An assay that measures the unequal distribution of fine motor skill between the left and right hands typically in human subjects by means of some questionnaire and scoring procedure.	url:http://en.wikipedia.org/wiki/Handedness	The Edinburgh handedness assay is a specific method of determing handedness		Helen Parkinson			subclass		assay									measurement datum	handedness
OBI:0000957	self reported handedness assessment	http://purl.obolibrary.org/obo/IAO_0000123		An assay where a person makes a statement that indicates what handedness he has from a choice of different categories.							subclass		handedness assay									categorical measurement datum	handedness
OBI:0000964	in live cell assay	http://purl.obolibrary.org/obo/IAO_0000123		An assay in which a measurement is made by observing entities located in a live cell.							subclass		assay
OBI:0000966	in live organism assay	http://purl.obolibrary.org/obo/IAO_0000120	in vivo assay	An assay in which a measurement is made by observing entities located in an organism.		Measuring the rate in which cells that are pulsed with a peptide are killed inside a mouse by peptide specific cytotoxic T cells.		Bjoern Peters			subclass		assay												('has participant' some ('material entity' and ('located in' some (organism and ('has quality' some alive)))))
OBI:0000975	cell-cell binding detection by flow cytometry assay			A binding assay which uses a flow cytometer to detect pairs of cells that are bound to each other by staining them with different fluorescent labels.	IEDB	Staining a B cell with PE and staining a T cell with FITC, incubating them together with a peptide, and counting the number of co-stained conjugates.		IEDB			equivalent		cytometry assay		flow cytometry assay								binding
OBI:0000978	in container assay	http://purl.obolibrary.org/obo/IAO_0000123		An assay in which a measurement is made by observing entities located in a container.							subclass		assay
OBI:0001001	Edinburgh handedness assay	http://purl.obolibrary.org/obo/IAO_0000120		An assay that uses a set of questions (the Edinburgh Handedness inventory) to generate a score that can be used to assess the dominance of a person's right or left hand in everyday activities. The inventory can be used by an observer assessing the person, or by a person self-reporting hand use. The latter method tends to be less reliable due to a person over-attributing tasks to the dominant hand.	url:http://en.wikipedia.org/wiki/Edinburgh_Handedness_Inventory|PMID:5146491	Verdino (1998) Perceptual and Motor Skills. 86 (2): 476_8. (PMID: 9638746) uses this measure in an experimental study: "Individuals of extreme handedness based on the Edinburgh Handedness Inventory (laterality Quotients of +90 to +100 and -100 and +54; 50 each)"		Alan Ruttenberg|Jessica Turner|Gully Burns (orcid:0000-0003-1493-865X)			subclass		handedness assay			Homo sapiens						Edinburgh score			(has_specified_input value 'Edingburgh handedness inventory')
OBI:0001005	RNASE CL3 structure mapping assay	http://purl.obolibrary.org/obo/IAO_0000122	single nucleotide resolution mapping assay using RNAse CL3	A single-nucleotide-resolution ribonucleic acid structure mapping assay that determines nucleic acid secondary structure at a nucleotide resolution scale using RNAse CL3 as reagent and enzymatic probe.	RNA ontology	PMID:16453415		Philippe Rocca-Serra			subclass		single-nucleotide-resolution nucleic acid structure mapping assay using enzymatic probing			RNA extract			ribonuclease CL3 (chicken)				secondary structure of RNA molecule
OBI:0001006	CMCT structure mapping assay	http://purl.obolibrary.org/obo/IAO_0000122	single nucleotide resolution mapping assay using CMCT probe	A single-nucleotide-resolution nucleic acid structure mapping assay which uses CMCT as reagent and chemical probe to generate data and information at nucleotide resolution scale contributing to the determination of nucleic acid secondary structure	RNA ontology	PMID:2422386 and PMID:2446263		Philippe Rocca-Serra			subclass		single-nucleotide-resolution nucleic acid structure mapping assay using chemical probing								('deoxyribonucleic acid' or 'ribonucleic acid')	measurement datum	secondary structure of sequence macromolecule
OBI:0001008	MPE-Fe(II) structure mapping assay	http://purl.obolibrary.org/obo/IAO_0000122	single nucleotide resolution mapping assay using Fe-MP probe	A single-nucleotide-resolution ribonucleic acid structure mapping assay that determines nucleic acid secondary structure at the nucleotide resolution scale using Fe-MP as reagent and chemical probe.	RNA ontology	PMID:6209709		Philippe Rocca-Serra			subclass		single-nucleotide-resolution nucleic acid structure mapping assay using chemical probing								RNA extract	measurement datum	secondary structure of RNA molecule
OBI:0001011	ENU structure mapping assay	http://purl.obolibrary.org/obo/IAO_0000122	single nucleotide resolution mapping assay using ENU probe	A single-nucleotide-resolution nucleic acid structure mapping assay that determines the secondary structure of a nucleic acid at the nucleotide resolution scale which uses ENU as reagent and chemical probe	RNA ontology	PMID:7002606 and PMID:2446263		Philippe Rocca-Serra			subclass		single-nucleotide-resolution nucleic acid structure mapping assay using chemical probing								('deoxyribonucleic acid' or 'ribonucleic acid')	measurement datum	secondary structure of RNA molecule
OBI:0001012	RNASE V1 structure mapping assay	http://purl.obolibrary.org/obo/IAO_0000122	single nucleotide resolution mapping assay using RNAse V1	A single-nucleotide-resolution ribonucleic acid structure mapping assay that determines nucleic acid secondary structure at a nucleotide resolution scale using RNAse V1 as reagent and enzymatic probe	RNA ontology	PMID:7031604		Philippe Rocca-Serra			subclass		single-nucleotide-resolution nucleic acid structure mapping assay using enzymatic probing			RNA extract			ribonuclease V1 (cobra)			secondary structure of RNA molecule
OBI:0001013	kethoxal structure mapping assay	http://purl.obolibrary.org/obo/IAO_0000122		A single-nucleotide-resolution nucleic acid structure mapping assay that determines nucleic acid secondary structure at nucleotide resolution scale using kethoxal as reagent and chemical probe	RNA ontology	single nucleotide resolution mapping assay using Kethoxal probe		Philippe Rocca-Serra			subclass		single-nucleotide-resolution nucleic acid structure mapping assay using chemical probing								('deoxyribonucleic acid' or 'ribonucleic acid')	measurement datum	secondary structure of sequence macromolecule
OBI:0001014	single-nucleotide-resolution nucleic acid structure mapping assay using enzymatic probing	http://purl.obolibrary.org/obo/IAO_0000122		A single-nucleotide-resolution nucleic acid structure mapping assay that determines structural information about the RNA species under study using proteins acting as enzymatic probes.	RNAO and OBI			Philippe Rocca-Serra		https://github.com/obi-ontology/obi/issues/808	equivalent		single-nucleotide-resolution nucleic acid structure mapping assay						enzyme				secondary structure of sequence macromolecule
OBI:0001015	DMS structure mapping assay	http://purl.obolibrary.org/obo/IAO_0000122	single nucleotide resolution mapping assay using DMS probe	A single-nucleotide-resolution nucleic acid structure mapping assay which determins nucleic acid secondary structure at a nucleotide resolution scale using DMS as reagent and chemical probe	RNA Ontology	PMID:6159633 and PMID:2446263		Philippe Rocca-Serra			subclass		single-nucleotide-resolution nucleic acid structure mapping assay using chemical probing								('deoxyribonucleic acid' or 'ribonucleic acid')	measurement datum	secondary structure of sequence macromolecule
OBI:0001016	DNASE 1 structure mapping assay	http://purl.obolibrary.org/obo/IAO_0000122	single nucleotide resolution mapping assay using DNAse I|DNAse footprinting assay	A single-nucleotide-resolution deoxyribonucleic acid structure mapping assay which uses DNAse 1 as reagent and enzymatic probe to generate data and information at nucleotide resolution scale contributing to the determination of nucleic acid secondary structure	RNA ontology	PMID:3773731		Philippe Rocca-Serra			subclass		single-nucleotide-resolution nucleic acid structure mapping assay using enzymatic probing			RNA extract			deoxyribonuclease-1				secondary structure of sequence macromolecule
OBI:0001017	single-nucleotide-resolution nucleic acid structure mapping assay using chemical probing	http://purl.obolibrary.org/obo/IAO_0000122		A single-nucleotide-resolution nucleic acid structure mapping assay that determines structural information about the RNA species under study using small chemical compounds acting as chemical probes.	RNAO and OBI			Philippe Rocca-Serra			equivalent		single-nucleotide-resolution nucleic acid structure mapping assay						('molecular entity' and not enzyme)				secondary structure of sequence macromolecule
OBI:0001018	Rhodium DNA structure mapping assay	http://purl.obolibrary.org/obo/IAO_0000122	single nucleotide resolution mapping assay using Rhodium probe	A single-nucleotide-resolution nucleic acid structure mapping assay that determines nucleic acid secondary structure at a nucleotide resolution scale using Rhodium as reagent and chemical probe.	RNA ontology	PMID:2843807		Philippe Rocca-Serra			subclass		single-nucleotide-resolution nucleic acid structure mapping assay using chemical probing								('deoxyribonucleic acid' or 'ribonucleic acid')	measurement datum	secondary structure of sequence macromolecule
OBI:0001019	RNA ADA I RNA structure mapping assay	http://purl.obolibrary.org/obo/IAO_0000122	single nucleotide resolution mapping assay using RNA adenosine deaminase I	A single-nucleotide-resolution ribonucleic acid structure mapping assay that determines nucleic acid secondary structure at a nucleotide resolution scale using RNA adenosine deaminase I as reagent and enzymatic probe.	RNA ontology	PMID:7527340		Philippe Rocca-Serra			subclass		single-nucleotide-resolution nucleic acid structure mapping assay using enzymatic probing			RNA extract			double-stranded RNA-specific adenosine deaminase				secondary structure of RNA molecule
OBI:0001020	Lead structure mapping assay	http://purl.obolibrary.org/obo/IAO_0000122	single nucleotide resolution mapping assay using Lead probe	A single-nucleotide-resolution nucleic acid structure mapping assay that determines nucleic acid secondary structure at nucleotide resolution scale using lead as reagent and chemical probe	RNA ontology	PMID:2686708		Philippe Rocca-Serra			subclass		single-nucleotide-resolution nucleic acid structure mapping assay using chemical probing								('deoxyribonucleic acid' or 'ribonucleic acid')	measurement datum	secondary structure of sequence macromolecule
OBI:0001021	RNASE T2 structure mapping assay	http://purl.obolibrary.org/obo/IAO_0000122	single nucleotide resolution mapping assay using RNAse T2	A single-nucleotide-resolution ribonucleic acid structure mapping assay that determines nucleic acid secondary structure at a nucleotide resolution scale using RNAse T2 as reagent and enzymatic probe	RNA ontology	PMID:6207483		Philippe Rocca-Serra			subclass		single-nucleotide-resolution nucleic acid structure mapping assay using enzymatic probing			RNA extract			ribonuclease T2				secondary structure of RNA molecule
OBI:0001022	gene dosage assay	http://purl.obolibrary.org/obo/IAO_0000120		An assay that measures changes in phenotype due to increased or decreased dosage of a single allele of a gene.	David Osumi Sutherland			Bjoern Peters			subclass		assay
OBI:0001023	Fe-BABE RNA structure mapping assay	http://purl.obolibrary.org/obo/IAO_0000122	single nucleotide resolution mapping assay using Fe-BABE probe	A single-nucleotide-resolution ribonucleic acid structure mapping assay that determines nucleic secondary structure at a nucleotide resolution scale using Fe-BABE as reagent and chemical probe.	RNA ontology	PMID: 7862644		Philippe Rocca-Serra			subclass		single-nucleotide-resolution nucleic acid structure mapping assay using chemical probing								RNA extract	measurement datum	secondary structure of RNA molecule
OBI:0001024	RNASE U2 structure mapping assay	http://purl.obolibrary.org/obo/IAO_0000122	single nucleotide resolution mapping assay using RNAse U2	A single-nucleotide-resolution ribonucleic acid structure mapping assay that determines nucleic acid secondary structure at a nucleotide resolution scale using RNAase U2 as reagent and enzymatic probe	RNA ontology	PMID:409999		Philippe Rocca-Serra			subclass		single-nucleotide-resolution nucleic acid structure mapping assay using enzymatic probing			RNA extract			ribonuclease U2				secondary structure of RNA molecule
OBI:0001025	binding constant determination assay	http://purl.obolibrary.org/obo/IAO_0000123		A binding assay where the specified output is a binding constant	IEDB	Determination of KD value for an antibody binding a protein using a BIACORE assay.		Bjoern Peters|Randi Vita|Jason Greenbaum			subclass		binding assay									binding constant
OBI:0001026	NMIA RNA structure mapping assay	http://purl.obolibrary.org/obo/IAO_0000122	single nucleotide resolution mapping assay using NMIA probe|SHAPE mapping assay	A single-nucleotide-resolution ribonucleic acid structure mapping assay that determines nucleic acid secondary structure at the nucleotide resolution scale using NMIA as reagent and chemical probe	RNA ontology	PMID: 15796531		Philippe Rocca-Serra			subclass		single-nucleotide-resolution nucleic acid structure mapping assay using chemical probing								RNA extract	measurement datum	secondary structure of RNA molecule
OBI:0001027	Terbium RNA structure mapping assay	http://purl.obolibrary.org/obo/IAO_0000122	single nucleotide resolution mapping assay using Terbium probe	A single-nucleotide-resolution nucleic acid structure mapping assay that determines nucleic acid secondary structure at a nucleotide resolution scale using Terbium as reagent and chemical probe	RNA ontology	PMID:10772868		Philippe Rocca-Serra			subclass		single-nucleotide-resolution nucleic acid structure mapping assay using chemical probing								RNA extract	measurement datum	secondary structure of RNA molecule
OBI:0001029	OH-radical structure mapping assay	http://purl.obolibrary.org/obo/IAO_0000122	single nucleotide resolution mapping assay using OH-radical probe|MOHCA assay|OH footprinting assay	A single-nucleotide-resolution nucleic acid structure mapping assay hat determines nucleic acid secondary structure at a nucleotide resolution scale using hydroxyl radical as reagent and chemical probe	RNA ontology	PMID:2501870		Philippe Rocca-Serra			subclass		single-nucleotide-resolution nucleic acid structure mapping assay using chemical probing								('deoxyribonucleic acid' or 'ribonucleic acid')	measurement datum	secondary structure of sequence macromolecule
OBI:0001030	RNASE T1 structure mapping assay	http://purl.obolibrary.org/obo/IAO_0000122	single nucleotide resolution mapping assay using RNAse T1	A single-nucleotide-resolution ribonucleic acid structure mapping assay that determines nucleic acid secondary structure at a nucleotide resolution scale uses RNAse T1 as reagent and enzymatic probe.	RNA ontology	PMID:114514		Philippe Rocca-Serra			subclass		single-nucleotide-resolution nucleic acid structure mapping assay using enzymatic probing			RNA extract			guanyl-specific ribonuclease T1				secondary structure of RNA molecule
OBI:0001035	Nuclease S1 structure mapping assay	http://purl.obolibrary.org/obo/IAO_0000122	single nucleotide resolution mapping assay using Nuclease S1	A single-nucleotide-resolution deoxyribonucleic acid structure mapping assay that determines nucleic acid secondary structure at a nucleotide resolution scale using DNAse 1 as reagent and enzymatic probe.	RNA ontology	PMID:363143		Philippe Rocca-Serra			subclass		single-nucleotide-resolution nucleic acid structure mapping assay using enzymatic probing			RNA extract			nuclease S1				secondary structure of sequence macromolecule
OBI:0001038	Ruthenium structure mapping assay	http://purl.obolibrary.org/obo/IAO_0000122		A single-nucleotide-resolution nucleic acid structure mapping assay that determines nucleic acid secondary structure at a nucleotide resolution scale using Rhutenium as reagent and chemical probe	RNA Ontology	PMID:3016894		Philippe Rocca-Serra			subclass		single-nucleotide-resolution nucleic acid structure mapping assay using chemical probing								('deoxyribonucleic acid' or 'ribonucleic acid')	measurement datum	secondary structure of RNA molecule
OBI:0001039	inline probing RNA structure mapping assay	http://purl.obolibrary.org/obo/IAO_0000122		A single-nucleotide-resolution ribonucleic acid structure mapping assay that determines nucleic acid secondary structure at nucleotide resolution scale using intromolecular reactivity	RNA ontology	PMID:10573122 and PMID: 18369975		Philippe Rocca-Serra			subclass		single-nucleotide-resolution nucleic acid structure mapping assay using chemical probing								RNA extract	measurement datum	secondary structure of RNA molecule
OBI:0001145	3D structure determination of bound complex assay			A 3D structure determination assay in which a complex of 2 or more material enties is characterized which provides information on their binding configuration.	IEDB	Determination of a 3D structure of an antibody binding a protein by X-Ray crystallography, which identifies the specific binding site of the antibody.		IEDB			equivalent		3D structure determination assay										binding
OBI:0001146	binding assay			An assay with the objective to characterize the disposition of two or more material entities to form a complex.		Determination of KD value for an antibody binding a protein using a BIACORE assay. Using plate bound antigen in an ELISA to determine if a mixture of serum antibodies bind the antigen. The following are NOT binding assays, as the desired output is not binding data: RNA microarray experiments to determine levels of gene expression. ChIP experiments to determine where in DNA a transcription factor …		Bjoern Peters|Randi Vita|Jason Greenbaum			subclass		assay									binding datum	binding
OBI:0001158	age determination assay	http://purl.obolibrary.org/obo/IAO_0000120	age measurement assay	An assay that determines the duration of part of the life of an organism, where the initial time point is the beginning of some transitional state (such as birth or when planted).	OBI group		This assay measures time not developmental stage. we recognize that development takes different time periods under different conditions such as media / temperature. For example, age measurement assay of fly age, the output likes 28 days but not mid-life of age at room temperature.	Alan Ruttenberg			subclass		assay			organism						age measurement datum
OBI:0001170	reverse transcription polymerase chain reaction assay	http://purl.obolibrary.org/obo/IAO_0000120		An assay that determines the concentration of RNA in a sample in which an RNA strand is first reverse transcribed into its DNA complement (complementary DNA, or cDNA) using the enzyme reverse transcriptase, and the resulting cDNA is amplified using traditional or real-time PCR.	Penn Group			Chris Stoeckert|Jie Zheng			subclass		assay	reverse transcribed polymerase chain reaction		RNA extract					RNA extract	information content entity	gene expression
OBI:0001177	RNA sequencing assay	http://purl.obolibrary.org/obo/IAO_0000120		An assay that determines the sequence of an RNA molecule.	Bjoern Peters			Bjoern Peters			equivalent		sequencing assay	artificially induced reverse transcription		RNA extract		DNA sequencer			RNA extract	sequence data	primary structure of RNA molecule
OBI:0001178	efficacy of epitope intervention experiment	http://purl.obolibrary.org/obo/IAO_0000120	efficacy of in vivo intervention	An assay that tests if inducing an epitope specific immune response in an organism has an effect, such as the ability to prevent, treat or excarbate diseases in the organism.				Bjoern Peters			subclass		assay	epitope specific immune intervention								('measurement datum' and ('is about' some epitope))
OBI:0001179	epitope protection from infectious challenge experiment	http://purl.obolibrary.org/obo/IAO_0000120	protection from infectious challenge	An epitope protection experiment in which the ability of the epitope to protect the host from an infection is assessed.				Bjoern Peters			subclass		epitope protection experiment
OBI:0001183	epitope protection from tumor challenge experiment	http://purl.obolibrary.org/obo/IAO_0000120	tumor burden after challenge	An epitope protection experiment in which the ability of the epitope to protect the host from developing tumors is assessed.				Bjoern Peters			subclass		epitope protection experiment
OBI:0001184	epitope protection experiment	http://purl.obolibrary.org/obo/IAO_0000120	protection from challenge	An efficacy of epitope intervention experiment that tests the efficacy of inducing an immune epitope response to prevent disease in a host.				Bjoern Peters			subclass		efficacy of epitope intervention experiment
OBI:0001186	epitope protection from infectious challenge experiment based on pathogen burden	http://purl.obolibrary.org/obo/IAO_0000120	pathogen urden after infectious challenge	An epitope protection from infectious challenge experiment in which the readout is a reduction in the presence of pathogens in the host compared to controls.				Bjoern Peters			subclass		epitope protection from infectious challenge experiment
OBI:0001187	infectious agent detection assay	http://purl.obolibrary.org/obo/IAO_0000120		An assay that measures the presence or amount of an infectious agent in an evaluant		Culturing a sputum sample on agar medium to detect bacterial growth; Stain slices of liver from a mouse to count presence of infectious centers; PCR amplification using primers specific for influenza virus.		Bjoern Peters|Randi Vita|Jason Greenbaum|Richard Scheuermann			subclass		assay										infection
OBI:0001188	epitope disease exacerbation experiment	http://purl.obolibrary.org/obo/IAO_0000120	exacerbation assay	An efficacy of epitope intervention experiment that tests the ability of inducing an epitope immune response to increase the severity of an existing disease in the host.				Bjoern Peters			subclass		efficacy of epitope intervention experiment
OBI:0001189	epitope protection experiment based on survival	http://purl.obolibrary.org/obo/IAO_0000120	host survival after challenge	An epitope protection experiment that determines the success of the epitope intervention based on increased survival of the host.				Bjoern Peters			subclass		epitope protection experiment
OBI:0001190	epitope treatment experiment	http://purl.obolibrary.org/obo/IAO_0000120	decreased disease symptoms after treatment	An epitope intervention experiment that tests the ability of inducing an epitope immune response to treat an existing disease in the host.				Bjoern Peters			subclass		efficacy of epitope intervention experiment
OBI:0001221	ChIP-chip by SNP array assay	http://purl.obolibrary.org/obo/IAO_0000120		A ChIP-ChIP assay in which immunoprecipitated chromatin is run on a SNP array to detect polymorphism specific DNA elements in the isolated chromatin	EFO:0002764			ArrayExpress production team			subclass		ChIP-chip assay					SNP microarray
OBI:0001235	transcription profiling by tiling array assay	http://purl.obolibrary.org/obo/IAO_0000120		A transcription profiling by array assay that uses a tiling path array.	EFO:0002769			James Malone			subclass		transcription profiling by array assay					tiling microarray
OBI:0001247	genotyping by high throughput sequencing assay	http://purl.obolibrary.org/obo/IAO_0000120		A genotyping assay that uses a high througput sequencer	EFO:0002771			James Malone			subclass		genotyping assay					DNA sequencer
OBI:0001248	ChIP-chip assay	http://purl.obolibrary.org/obo/IAO_0000120	ChIP-on-chip assay	An assay in which chromatin is immunoprecipitated and subsequently analyzed using a DNA microarray to identify which parts of DNA are part of the isolated chromatin	url:http://en.wikipedia.org/wiki/ChIP-on-chip			James Malone|Bjoern Petesr			equivalent		ChIP assay		microarray assay			DNA microarray
OBI:0001266	DNA methylation profiling by high throughput sequencing assay	http://purl.obolibrary.org/obo/IAO_0000120		A DNA methylation profiling assay in which the methylation state of DNA is determined and can be compared between samples using sequencing based technology	EFO:0002761			ArrayExpress production team|James Malone|Helen Parkinson			subclass		DNA methylation profiling assay					DNA sequencer
OBI:0001271	RNA-seq assay	http://purl.obolibrary.org/obo/IAO_0000120	transcription profiling by high throughput sequencing	An transcription profiling assay that determines an RNA sequence by analyzing the transcibed regions of the genome and or to quantitate transcript abundance.	EFO:0002770			James Malone			subclass	infer sequencing assay	transcription profiling assay				ribonucleic acid	DNA sequencer			(specimen and ('has part' some 'ribonucleic acid'))	sequence data	gene expression	transcription profiling identification objective
OBI:0001274	genotyping by array assay	http://purl.obolibrary.org/obo/IAO_0000120		A genotyping assay that uses an array	EFO:0002767			ArrayExpress production team			subclass		genotyping assay					DNA microarray
OBI:0001282	translation profiling assay	http://purl.obolibrary.org/obo/IAO_0000120		An assay in which surface-bound, translationally competent ribosome complexes are used to generate a translation profile for mRNA, which mRNA may be a single molecular species, or a combination of species, including complex mixtures such as those found in the set of mRNAs isolated from a cell or tissue. One or more components of the surface-bound ribosome complex may be labeled at specific positi…	EFO:0001033			James Malone			subclass		analyte assay											molecular feature identification objective
OBI:0001304	RNAi profiling by array assay	http://purl.obolibrary.org/obo/IAO_0000120		An assay in which double stranded RNA is synthesized with a sequence complementary to a gene(s) of interest and introduced into a cell or organism, where it is recognized as exogenous genetic material and activates the RNAi pathway resulting in knockdown of the transcripts and providing a means to study downstream changes in gene expression.	EFO:0001030			James Malone			subclass		analyte assay				ribonucleic acid	DNA microarray						molecular feature identification objective
OBI:0001318	proteomic profiling by array assay	http://purl.obolibrary.org/obo/IAO_0000120		An assay that detects proteins in a sample (quantified or otherwise analyzed), e.g. antibody profiling using an array based technology.	EFO:0002765			James Malone			subclass		analyte assay				protein	protein microarray			(specimen and ('has part' some protein))			molecular feature identification objective
OBI:0001332	DNA methylation profiling by array assay	http://purl.obolibrary.org/obo/IAO_0000120		A DNA methylation profiling assay in which the methylation state of DNA is determined and can be compared between samples using array technology	EFO:0002759			James Malone			subclass		DNA methylation profiling assay					DNA microarray
OBI:0001335	microRNA profiling by array assay	http://purl.obolibrary.org/obo/IAO_0000120		An assay that analyses the microRNA component of the transcriptome using a microRNA array.	EFO:0000753			James Malone			subclass		microRNA profiling assay				ribonucleic acid	DNA microarray			(specimen and ('has part' some 'ribonucleic acid'))	measured expression level	miRNA	transcription profiling identification objective
OBI:0001361	transcription profiling by RT-PCR assay	http://purl.obolibrary.org/obo/IAO_0000120		A transcription profiling assay that uses reverse transcription PCR (RT-PCR).	EFO:0002943			Anna Farne			subclass		transcription profiling assay	reverse transcribed polymerase chain reaction				PCR instrument
OBI:0001393	comparative genomic hybridization by array assay	http://purl.obolibrary.org/obo/IAO_0000120	array CGH	An assay that measures changes in DNA sequence copy number using a microarray. For example the analysis of LOH in tumor cells vs a non diseased sample or the comparison of clinical isolated of disease causing bacteria.	EFO:0000749			James Malone			subclass		genotyping assay				deoxyribonucleic acid	DNA microarray			(specimen and ('has part' some 'deoxyribonucleic acid'))	genotype information		molecular feature identification objective
OBI:0001419	ChIP-chip by tiling array assay	http://purl.obolibrary.org/obo/IAO_0000120		A ChIP-ChIP assay in which immunoprecipitated chromatin is run on a tiling array that covers stretches of DNA to to detect which elements in those stretches are present in the isolated chromatin	EFO:0002762			ArrayExpress production team			subclass		ChIP-chip assay					tiling microarray
OBI:0001463	transcription profiling by array assay	http://purl.obolibrary.org/obo/IAO_0000120	RNA profiling by array assay	A transcription profiling assay that uses array technology.	EFO:0002768			James Malone		https://sourceforge.net/p/obi/obi-terms/757/	subclass		transcription profiling assay					DNA microarray
OBI:0001476	phage display binding assay			A binding assay in which a collection of phages expressing a library of different peptides or protein fragnments is used to infect cells, followed by screening for cells that bind a protein of interest, and identifiying the sequence of infecting phages to determine a suitable binding partner.	IEDB	Using a commercial library of phages that produce random peptide sequences to infect E coli cells, and screening them for binding to a selecting antibody of unknown specificity. By iteratively using phages from selected E coli cells and repeating this process, phages encoding high affinity peptides for the antibody are selected, sequenced, and thereby the specificity of the antibody is elucidated.		IEDB			equivalent		binding assay	phage display library panning	sequencing assay						phage display library
OBI:0001488	epitope tolerance induction experiment	http://purl.obolibrary.org/obo/IAO_0000120	tolerance induction	An efficacy of epitope intervention experiment that tests the ability of the intervention to decrease an existing immune response	IEDB			IEDB			subclass		efficacy of epitope intervention experiment
OBI:0001491	radioactivity detection binding assay	http://purl.obolibrary.org/obo/IAO_0000120		A binding assay that uses radioactivity detection as an indicator of binding.	IEDB			Bjoern Peters|Randi Vita			subclass		binding assay		radioactivity detection
OBI:0001499	fluorescence detection binding assay	http://purl.obolibrary.org/obo/IAO_0000120		A binding assay that uses fluorescence detection as an indicator of binding	IEDB			Bjoern Peters|Randi Vita			subclass		binding assay		radioactivity detection
OBI:0001501	fluorescence detection assay			An assay in which a material's fluorescence is determined.	IEDB	Using a laser to stimulate a cell culture that was previously labeled with fluorescent antibodies to detect light emmission at a different wavelength in order to determine the presence of surface markers the antibodies are specific for.		IEDB			equivalent		assay								('material entity' and ('bearer of' some fluorescence))	('material entity' and ('bearer of' some fluorescence))
OBI:0001591	direct binding assay	http://purl.obolibrary.org/obo/IAO_0000120		A binding assay that measures the formation or disassociation of a complex of 2 material entities directly without use of a competitve ligand.	IEDB	Detecting the binding of a fluorescently labeled antibody to a peptide bound to the bottom of an ELISA plate, by incubating the antibody in the well, washing the plate, and detecing fluorescence which is a proxy for the presence of the bound antibody._		Bjoern Peters|Randi Vita			subclass		binding assay
OBI:0001593	competitive inhibition of binding assay			A binding assay that detects the inhibition of binding between 2 material entities known to form a complex by the addition of a third material entity of interest. Inhibition of binding between the 2 materials reflects binding by the third material.	IEDB	Detecting the inhibition of binding of a fluorescently labeled antibody to its known protein ligand bound to the bottom of an ELISA plate, by incubating the antibody in the presence of a peptide of interest, adding it to the plate, washing the plate, and detecing fluorescence which is a proxy for the presence of the bound antibody. Reduction in binding due to the presence of the peptide indicates…		IEDB			subclass	logical definition does not capture inhibition of binding	binding assay								('material entity' and ('has role' some 'competitive binding reference ligand role'))
OBI:0001624	organism identification assay	http://purl.obolibrary.org/obo/IAO_0000120		An assay that identifies the organism species in a specimen.	NIAID GSCID-BRC metadata working group			Chris Stoeckert|Jie Zheng			subclass		assay								(specimen and ('has part' some organism))		organism	organism identification objective
OBI:0001630	analytical chromatography			An analyte assay that uses a biomaterial's preferential affinity for either the mobile phase or the stationary phase to separate it from other materials and thereby detect its presence in an input material.	IEDB	Detection of the presence of blood group A specific antibodies by passing a serum sample through an affinity column containing blood group A carbohydrate, and quantifying the protein content eluted from the column.		IEDB			equivalent		analyte assay					chromatography column	chromatography consumable
OBI:0001631	electron microscopy imaging assay			An imaging assay in which an electrons are used to probe the density, shape and composition of an input material which are detected in an electron microscope and utilized to produce an image of the material.	IEDB	Using gold labeled antibodies to stain a mouse brain slice and use electron microscopy to generate an image that shows the location of the antibodies within the tissue structure.		IEDB			equivalent		imaging assay					electron microscope
OBI:0001632	immuno staining assay			A assay detecting a molecular label assay in which the label is attached to an antibody so that substances are marked based on the antibody's binding specificity.	IEDB	Detection of the presence of VCAM molecules on the surface of cells in a histology slide using an enzyme-linked antibody followed by enzyme activation to release a dye.		IEDB			subclass	logical definition does not capture details of attachment	assay detecting a molecular label							immunoglobulin complex, circulating
OBI:0001634	calorimetric binding assay			A binding assay in which the heat generated or absorbed during a binding event is measured, which allows determination of binding constants, reaction stoichiometry, enthalpy and entropy.	IEDB	A solution of a proteins is titrated into a solution containing a specific antibody. The heat released upon their interaction (delta H) is monitored over time where each peak represents a heat change associated with the injection of a small volume of sample into the reaction cell. As successive amounts of the ligand are titrated into the cell, the quantity of heat absorbed or released is in direc…		IEDB			equivalent		binding assay					calorimeter
OBI:0001635	antibody binding detection by fluorescence quenching			A binding assay in which affinity is measured by detecting a change in fluorescence (usually quenching) that occurs upon binding of the antibody to the ligand. The fluorescent signal that is affected by binding is either from an exogenous fluorophore attached to the ligand, or is the intrisic fluorescence of aromatic (tryptophan) residues on the binding site of the antibody (no conjugated fluorop…	IEDB	The binding affinity of Fab 4-4-20 for the fluorescein molecule was determined using the fluorescence quenching assay, by placing the Fab and the fluorescein together in a well and measuring the fluorescence after each addition of increasing concentrations of the Fab (PMID: 8637844).		IEDB			subclass	logical definition does not capture quenching	fluorescence quenching binding assay		fluorescence detection assay	immunoglobulin complex, circulating							binding
OBI:0001668	split-ubiquitin assay	http://purl.obolibrary.org/obo/IAO_0000122		A binding assay that screens membrane soluble proteins by fusion of two integral membrane proteins (bait and prey) to two different ubiquitin moieties. One moiety is also fused to a transcription factor (TF) that can be cleaved off by ubiquitin specific proteases. Upon bait and prey interaction, Nub and Cub-moieties assemble, reconstituting the split-ubiquitin. The reconstituted split-ubiquitin m…	url:https://en.wikipedia.org/wiki/Two-hybrid_screening	Split-ubiquitin two-hybrid assay to analyze protein-protein interactions at the endosome: application to Saccharomyces cerevisiae Bro1 interacting with ESCRT complexes, the Doa4 ubiquitin hydrolase, and the Rsp5 ubiquitin ligase. PMID:17513562		Philippe Rocca-Serra|Marcus Chibucos			subclass		binding assay								genetically modified material	data item	protein domain specific binding	protein and DNA interaction identification objective
OBI:0001669	far-Western blot assay	http://purl.obolibrary.org/obo/IAO_0000122		An assay that measures protein-protein interactions by separating target proteins on an SDS-PAGE gel, transfering them to a solid substrate, hybridizing with a protein probe and visualizing bound proteins using a probe-directed antibody. This is a adaptation on the western blot assay.	PMID:18079728	Studying protein-protein interactions via blot overlay or Far Western blot. PMID:15064457		Philippe Rocca-Serra|Marcus Chibucos			subclass		binding assay								protein-containing complex	data item	protein domain specific binding
OBI:0001670	RNA protection assay	http://purl.obolibrary.org/obo/IAO_0000122	RPA|RNAse protection assay	An assay that determines the presence and estimates abundance of transcript species by first creating an homo or heteroduplex by adding a specific, complementary sequence to the sequence of interest and then exposing the mixture of ribonuclease, which will degrade only single stranded molecules. A detection step will reveal if the sample contained a sequence of interest.	PMID:16491611	Absolute concentrations of mRNA for type I and type VI collagen in the canine meniscus in normal and ACL-deficient knee joints obtained by RNase protection assay. PMID:11518275		Philippe Rocca-Serra|Marcus Chibucos			subclass		assay								RNA extract	data item	gene expression
OBI:0001671	electrophoretic mobility shift assay	http://purl.obolibrary.org/obo/IAO_0000122	EMSA|gel shift assay|gel mobility shift assay|band shift assay|gel retardation assay	An assay that measures information about Protein-DNA or Protein-RNA interactions using gel electrophoresis and relying on the fact the molecular interactions will cause the heterodimer to be retarded on the gel when compared to controls corresponding to protein extract alone and protein extract + neutral nucleic acid.	PMID:6269071	Electrophoretic mobility shift assay reveals a novel recognition sequence for Setaria italica NAC protein. PMID:21918373		Philippe Rocca-Serra|Marcus Chibucos			subclass		binding assay								RNA extract	data item	sequence-specific DNA binding
OBI:0001672	gene knock-down assay	http://purl.obolibrary.org/obo/IAO_0000122		An assay which transiently disrupts gene transcripts by expressing antisense RNA constructs or delivering RNA interfering molecules in cells.	PMID:17430206			Philippe Rocca-Serra|Marcus Chibucos			subclass		assay	gene knockdown							cultured cell population		(GO:0003674 or biological_process)
OBI:0001673	nano-cap analysis of gene expression assay	http://purl.obolibrary.org/obo/IAO_0000122	nano-CAGE	A transcription profiling assay that is performed using a very low amount (nanogram scale) of mRNA samples using Cap analysis gene expression (CAGE).	PMID:20543846	Linking promoters to functional transcripts in small samples with nanoCAGE and CAGEscan._PMID:20543846		Philippe Rocca-Serra|Marcus Chibucos			subclass		transcription profiling assay								RNA extract	data item	gene expression	transcription profiling identification objective
OBI:0001674	cap analysis of gene expression assay	http://purl.obolibrary.org/obo/IAO_0000122	CAGE	A transcription profiling assay which measures RNA transcript abundances in biological samples by extracting 5' ends of capped transcripts, RTPCR and sequence those. Copy numbers of CAGE tags provide a way of quantification and provide a measure of expression of the transcriptome	PMID:14663149	5' end-centered expression profiling using cap-analysis gene expression and next-generation sequencing. PMID:22362160		Philippe Rocca-Serra|Marcus Chibucos			subclass	infer sequencing assay	transcription profiling assay	reverse transcribed polymerase chain reaction				DNA sequencer			RNA extract	sequence data	gene expression	transcription profiling identification objective
OBI:0001679	yeast 2-hybrid assay	http://purl.obolibrary.org/obo/IAO_0000122	Y2H	An assay that detects protein protein interactions and protein DNA interactions by testing for physical interactions (such as binding) between two proteins or a single protein and a DNA molecule, respectively. The premise behind the test is the activation of downstream reporter gene(s) by the binding of a transcription factor onto an upstream activating sequence (UAS). For two-hybrid screening, t…	url:https://en.wikipedia.org/wiki/Two-hybrid_screening	Strong FANCA/FANCG but weak FANCA/FANCC interaction in the yeast 2-hybrid system. PMID:10627486		Philippe Rocca-Serra|Marcus Chibucos			subclass		binding assay								genetically modified material	data item	protein domain specific binding	protein and DNA interaction identification objective
OBI:0001680	Sos-recruitment assay	http://purl.obolibrary.org/obo/IAO_0000122	SRS	A binding assay that detects interacting proteins for a targeted domain where mammalian guanyl nucleotide exchange factor (GEF) Sos is recruited to the Saccharomyces cerevisiae plasma membrane harboring a temperature-sensitive Ras GEF, Cdc25-2, allowing growth at the nonpermissive temperature using the Sos recruitment system, a kind of yeast 2 hybrid system.	PMID:9154808	The Sos-recruitment system as a tool to analyze cellular localization of plant proteins: membrane localization of Arabidopsis thaliana PEPINO/PASTICCINO2. PMID:20300944		Philippe Rocca-Serra|Marcus Chibucos			subclass		binding assay								genetically modified material	data item	protein domain specific binding	protein and DNA interaction identification objective
OBI:0001681	yeast one-hybrid assay	http://purl.obolibrary.org/obo/IAO_0000122	Y1H	An assay that determines protein DNA interactions using a single fusion protein in which the activating domain is linked directly to the binding domain.	PMID:22218861	Yeast one-hybrid assays for gene-centered human gene regulatory network mapping. PMID:22037702		Philippe Rocca-Serra|Marcus Chibucos			subclass		binding assay								genetically modified material	data item	sequence-specific DNA binding
OBI:0001682	bacterial one-hybrid assay	http://purl.obolibrary.org/obo/IAO_0000122	B1H	An assay that identifies the sequence-specific target site of a DNA-binding domain. In this system, a given transcription factor (TF) is expressed as a fusion to a subunit of RNA polymerase. In parallel, a library of randomized oligonucleotides representing potential TF target sequences, is cloned into a separate vector containing the selectable genes HIS3 and URA3. If the DNA-binding domain (bai…	url:http://en.wikipedia.org/wiki/Bacterial_one-hybrid_system	A systematic characterization of factors that regulate Drosophila segmentation via a bacterial one-hybrid system. PMID:18332042		Philippe Rocca-Serra|Marcus Chibucos			subclass		yeast one-hybrid assay								genetically modified material	data item	sequence-specific DNA binding	protein and DNA interaction identification objective
OBI:0001683	chromosome organization assay by fluorescence in-situ hybridization	http://purl.obolibrary.org/obo/IAO_0000122	FISH	An in-situ hybridization assay that uses fluorescence to detect chromosomal integrity		Duplication of intrachromosomal insertion segments 4q32__∩┐╜q35 confirmed by comparative genomic hybridization and fluorescent in situ hybridization. PMID:22384449		Philippe Rocca-Serra|Marcus Chibucos		https://github.com/obi-ontology/obi/issues/788|	subclass		in-situ hybridization assay			('has part' some chromosome)					molecular label	data item	chromosome organization	biological feature identification objective
OBI:0001684	methylation-specific polymerase chain reaction assay	http://purl.obolibrary.org/obo/IAO_0000122	MSP	An assay that uses initial modification of DNA by sodium bisulfite, converting all unmethylated, but not methylated, cytosines to uracil, and subsequent amplification with primers specific for methylated versus unmethylated DNA.	PMID:8790415	Methylation status of breast cancer resistance protein detected by methylation-specific polymerase chain reaction analysis is correlated inversely with its expression in drug-resistant lung cancer cells. PMID:18219662		Philippe Rocca-Serra|Marcus Chibucos			subclass		assay									data item	regulation of DNA methylation
OBI:0001685	amplification of intermethylated sites assay	http://purl.obolibrary.org/obo/IAO_0000122	AIMS assay|intermethylated site amplification	An assay that estimates genome-wide DNA methylation and measures methylation of DNA sequences. AIMS is based on the differential enzymatic digestion of genomic DNA with methylation-sensitive and methylation-insensitive isoschizomers followed by restrained PCR amplification of methylated sequences.	PMID:18987810	Analysis of DNA methylation by amplification of intermethylated sites (AIMS). PMID:18987810		Philippe Rocca-Serra|Marcus Chibucos			subclass		DNA methylation profiling assay								high molecular weight DNA extract	data item	regulation of DNA methylation	epigenetic modification identification objective
OBI:0001686	in-situ hybridization assay	http://purl.obolibrary.org/obo/IAO_0000122	ISH|in situ hybridization	An assay that localizes a specific DNA or RNA sequence within a portion or section of tissue using artificially induced nucleic hybridization.	PMID:9021518	Use of in situ hybridization to examine gene expression in the embryonic, neonatal, and adult urogenital system. PMID:22639265		Philippe Rocca-Serra|Marcus Chibucos			subclass		assay	nucleic acid hybridization							labeled nucleic acid extract	data item	macromolecule localization	biological feature identification objective
OBI:0001689	cytochalasin-induced inhibition of actin polymerization assay	http://purl.obolibrary.org/obo/IAO_0000122		An assay which uses compound cytochalasin (CHEBI: 23528) to block actin polymerization-dependent cell motility (GO:0070358) and actin filament polymerization (GO:0030041).				Philippe Rocca-Serra|Marcus Chibucos			subclass		assay								cytochalasin	data item	actin filament polymerization	biological feature identification objective
OBI:0001699	antibody cross-blocking assay		antibody inhibition of antibody binding	A competitive inhibition of binding assay in which two antibodies that are known to bind the same antigen are tested for the ability of one antibody to inhibit binding of the other antibody to the antigen, thereby determining if they have overlapping binding sites.	IEDB	Testing two antibodies that bind the HBV core protein for the ability of one antibody pre-incubated with the protein in solution to inhibit binding to the other antibody which is plate-bound in an ELISA format.		IEDB			subclass	logical definition is not capturing how the different antibodies are used in relation to each other.	competitive inhibition of binding assay			immunoglobulin complex, circulating					('immunoglobulin complex, circulating' and ('has role' some 'positive reference substance role'))
OBI:0001700	immunoprecipitation assay			An analyte assay in which an input material is mixed with antibodies and bound antigen:antibody complexes are separated out using immunoprecipitation. Either the antibody has known specificy, and the antigen mixture is tested for the presence of a specific antigen, or the antigen solution is well defined and the antibody solution is tested for the presence of antigen specific antibodies.	IEDB	Determining if a cell is producing a protein using a protein specific antibody to immunoprecipitate the cell lysate. Determining if the serum of a patient contains antibodies against HBV core protein by immunoprecipitating purified HBV core protein with the patients serum.		IEDB			equivalent		analyte assay	immunoprecipitation					immunoglobulin complex, circulating
OBI:0001848	chromatin interaction analysis by paired-end tag sequencing assay	http://purl.obolibrary.org/obo/IAO_0000120	ChIA-PET|ChIA-PET assay	An assay that incorporates chromatin immunoprecipitation (ChIP)-based enrichment, chromatin proximity ligation, Paired-End Tags, and high-throughput sequencing to determine de novo long-range chromatin interactions genome-wide.	url:http://en.wikipedia.org/wiki/ChIA-PET	Zhang, et al. ChIA-PET analysis of transcriptional chromatin interactions. Methods. 2012 Nov;58(3):289-99. [PMID:22926262]		Venkat Malladi|Chris Stoeckert|Jie Zheng			subclass		nuclear ligation assay	chromatin immunoprecipitation	sequencing assay|chromosome conformation capture assay	protein-containing complex		DNA sequencer				DNA sequence data		chromosome conformation identification objective
OBI:0001849	structural analysis by paired-end tag sequencing assay	http://purl.obolibrary.org/obo/IAO_0000120	DNA-PET|DNA-PET assay	An assay that incorporates Paired-End Tags and sequencing technology to determine structural variants.	PMID:23029419	Yao, et al. Long Span DNA Paired-End-Tag (DNA-PET) Sequencing Strategy for the Interrogation of Genomic Structural Mutations and Fusion-Point-Guided Reconstruction of Amplicons. PLoS One. 2012;7(9):e46152 [PMID:23029419]		Venkat Malladi|Chris Stoeckert|Jie Zheng			subclass		DNA sequencing assay
OBI:0001850	transcript analysis by paired-end tag sequencing assay	http://purl.obolibrary.org/obo/IAO_0000120	RNA-PET assay|RNA-PET	A transcription profiling assay that determines transcripts, gene structures, and gene expressions using Paired-End Tags and sequencing technology.	PMID:22113299	Ruan, et al. Genome wide full-length transcript analysis using 5' and 3' paired-end-tag next generation sequencing (RNA-PET). Methods Mol Biol. 2012;809:535-62. [PMID:22113299]		Venkat Malladi|Chris Stoeckert|Jie Zheng			subclass	infer sequencing assay	transcription profiling assay	paired-end library preparation	RNA sequencing assay	RNA extract		DNA sequencer				DNA sequence data		transcription profiling identification objective
OBI:0001853	DNase I hypersensitive sites sequencing assay	http://purl.obolibrary.org/obo/IAO_0000120		An assay that identifies the location of regulatory regions, based on the genome-wide sequencing of regions super sensitive to cleavage by DNase I.	url:http://en.wikipedia.org/wiki/DNase-Seq	Sabo, et al. Discovery of functional noncoding elements by digital analysis of chromatin structure. Proc Natl Acad Sci U S A. 2004 Nov 30;101(48):16837-42. [PMID:15550541]		Venkat Malladi|Chris Stoeckert|Jie Zheng			subclass		DNA sequencing assay	library preparation|non specific enzymatic cleavage	DNA sequencing assay	DNA extract		DNA sequencer				DNA sequence data		protein and DNA interaction identification objective
OBI:0001857	RNP (ribonuclear particle) immunoprecipitation high- throughput sequencing assay	http://purl.obolibrary.org/obo/IAO_0000120	RIP-seq assay|RIP-seq	An analyte assay that combines immunoprecipitation of an RNA-binding protein and RNA-seq to identify mRNAs associated with selected RNA binding proteins (RBPs).	PMID:21172659	Zhao et al. Genome-wide identification of polycomb-associated RNAs by RIP-seq. Molecular Cell (2010) vol. 40 (6) pp. 939-53 [PMID:21172659]		Venkat Malladi|Chris Stoeckert|Jie Zheng			subclass	infer sequencing assay	analyte assay	immunoprecipitation|library preparation|cross linking	RNA sequencing assay	protein-containing complex		DNA sequencer|sonicator				DNA sequence data		protein and RNA interaction identification objective
OBI:0001858	cross-linking immunoprecipitation high-throughput sequencing assay	http://purl.obolibrary.org/obo/IAO_0000120	HITS-CLIP|CLIP-seq|CLIP-seq assay	An analyte assay that employs UV-crosslinking between RNA and a protein, followed by immunoprecipitation with antibodies for the protein, fragmentation, and high-throughput screening for RNA sequences that interact with a particular RNA-binding protein.	PMID:18978773	Heulga et al. Integrative genome-wide analysis reveals cooperative regulation of alternative splicing by hnRNP proteins. Cell Rep. 2012 Feb 23;1(2):167-78. [PMID:22574288]		Venkat Malladi|Chris Stoeckert|Jie Zheng			subclass	infer sequencing assay	analyte assay	immunoprecipitation|library preparation|cross linking	RNA sequencing assay	protein-containing complex		DNA sequencer				DNA sequence data		protein and RNA interaction identification objective
OBI:0001859	formaldehyde-assisted isolation of regulatory elements assay	http://purl.obolibrary.org/obo/IAO_0000120	FAIRE-seq assay|FAIRE-seq	An assay to determine the sequences of those DNA regions in the genome associated with regulatory activity.	url:http://en.wikipedia.org/wiki/FAIRE-Seq	Giresi, et al. FAIRE (Formaldehyde-Assisted Isolation of Regulatory Elements) isolates active regulatory elements from human chromatin. Genome Research 17 (6): 877_∩┐╜_85. [PMID:17179217]		Venkat Malladi|Chris Stoeckert|Jie Zheng			subclass		DNA sequencing assay	library preparation|cross linking	DNA sequencing assay	DNA extract						DNA sequence data		protein and DNA interaction identification objective
OBI:0001861	methylation-sensitive restriction enzyme sequencing assay	http://purl.obolibrary.org/obo/IAO_0000120	MRE-seq|MRE-seq assay	An assay that identifies unmethylated CpGs using methylation sensitive restriction enzymes to fragment DNA.	PMID:20613842	Maunakea et al. Conserved role of intragenic DNA methylation in regulating alternative promoters. Nature. 2010 Jul 8;466(7303):253-7. [PMID:20613842]		Venkat Malladi|Chris Stoeckert|Jie Zheng			subclass	infer DNA sequencing assay	DNA methylation profiling by high throughput sequencing assay	library preparation|specific enzymatic cleavage	DNA sequencing assay	DNA extract		DNA sequencer				DNA sequence data	regulation of DNA methylation	epigenetic modification identification objective
OBI:0001862	reduced representation bisulfite sequencing assay	http://purl.obolibrary.org/obo/IAO_0000120	reduced representation bisulfite-seq|RRBS|RRBS assay	A bisulfite sequencing assay that identifies genomic methylation patterns using a bisulfite based protocol that enriches CG-rich parts of the genome.	PMC:1258174	Meissner et al. Reduced representation bisulfite sequencing for comparative high-resolution DNA methylation analysis. Nucleic Acids Res. 2005; 33(18): 5868_∩┐╜_5877. [PMCID: PMC1258174]		Venkat Malladi|Chris Stoeckert|Jie Zheng			subclass		bisulfite sequencing assay	library preparation|specific enzymatic cleavage
OBI:0001863	shotgun bisulfite-seq assay	http://purl.obolibrary.org/obo/IAO_0000120	WGBS|Shotgun bisulfite sequencing|whole genome bisulfite sequencing|WGSBS|whole-genome shotgun bisulfite sequencing	A bisulfite sequencing assay that identifies methylated cytosines across the genome using high throughput sequencing.	PMID:18278030	Cokus et al. Shotgun bisulfite sequencing of the Arabidopsis genome reveals DNA methylation patterning. Nature. 2008 Mar 13;452(7184):215-9. [PMID:18278030].		Venkat Malladi|Chris Stoeckert|Jie Zheng			subclass		bisulfite sequencing assay	library preparation				sonicator
OBI:0001864	RNA Annotation and Mapping of Promoters for the Analysis of Gene Expression assay	http://purl.obolibrary.org/obo/IAO_0000120	RAMPAGE	An transcription profiling assay that identifies transcription start sites (TSS), the quantification of their expression and the characterization of their transcripts using high throughput sequencing.	PMID:22936248	Batut et al. High-fidelity promoter profiling reveals widespread alternative promoter usage and transposon-driven developmental gene expression. Genome Research. 2013 Jan;23(1):169-80. [PMID:22936248]		Venkat Malladi|Chris Stoeckert|Jie Zheng			subclass	infer sequencing assay	transcription profiling assay	library preparation|non specific enzymatic cleavage	sequencing assay	RNA extract		DNA sequencer				DNA sequence data		transcription start site identification objective
OBI:0001915	DNA replication timing by array assay	http://purl.obolibrary.org/obo/IAO_0000120	Repli-chip|Repli-chip assay	An assay which quantifies the timing of DNA replication as a function of genome position using array technology.	PMID:18842067	Hiranti et al. Global reorganization of replication domains during embryonic stem cell differentiation. PLoS Biol. 2008 October 7;6(10):e245 [PMID:18842067]		Venkat Malladi|Chris Stoeckert|Jie Zheng			subclass		assay	immunoprecipitation|library preparation|multiplex ligation-mediated amplification		DNA extract		flow cytometer sorter|DNA microarray			"5-bromo-2'-deoxyuridine"	measurement datum	DNA replication	DNA replication identification objective
OBI:0001918	RNA-binding protein immunoprecipitation array profiling assay	http://purl.obolibrary.org/obo/IAO_0000120	RIP-chip assay|RIP-chip	An assay that combines immunoprecipitation of an RNA-binding protein and array technology to identify mRNAs associated with selected RNA binding proteins (RBPs).	PMID:21125495	Jain et al. RIP-Chip analysis: RNA-Binding Protein Immunoprecipitation-Microarray (Chip) Profiling. Methods Mol Biol. 2011;703:247-63. [PMID:21125495]		Venkat Malladi|Chris Stoeckert|Jie Zheng			subclass		analyte assay	immunoprecipitation|library preparation		protein-containing complex		DNA microarray				measurement datum		protein and RNA interaction identification objective
OBI:0001919	Carbon-copy chromosome conformation capture assay	http://purl.obolibrary.org/obo/IAO_0000120	5C|5C assay	An assay that measures the organization of chromosomes at the genome-wide scale.	PMID:16954542	van Berkum et al. Determining spatial chromatin organization of large genomic regions using 5C technology. Methods Mol Biol (2009) vol. 567 pp. 189-213 [PMID:19588094]		Venkat Malladi|Chris Stoeckert|Jie Zheng			subclass		sequencing assay	immunoprecipitation|library preparation|multiplex ligation-mediated amplification|specific enzymatic cleavage	DNA sequencing assay	DNA extract		DNA sequencer				DNA sequence data		chromosome conformation identification objective
OBI:0001920	DNA replication timing by sequencing assay	http://purl.obolibrary.org/obo/IAO_0000120	Repli-seq assay|Repli-seq	An assay in which timing of DNA replication is quantified as a function of genome position based on genome-wide sequencing.	PMID:19966280	Hansen et al. Sequencing newly replicated DNA reveals widespread plasticity in human replication timing. Proc Natl Acad Sci U S A. 2010 January 5; 107(1): 139_∩┐╜_144. [PMID:19966280]		Venkat Malladi|Chris Stoeckert|Jie Zheng			subclass		sequencing assay	immunoprecipitation	DNA sequencing assay	DNA extract		flow cytometer sorter|DNA microarray			"5-bromo-2'-deoxyuridine"	DNA sequence data	DNA replication	DNA replication identification objective
OBI:0001921	RNA-binding protein immunoprecipitation tiling array profiling assay	http://purl.obolibrary.org/obo/IAO_0000120		An RNA-binding protein immunoprecipitation array profiling assay that combines immunoprecipitation of an RNA-binding protein and RNA tiling array to identify mRNAs associated with selected RNA binding proteins (RBPs).	PMID:21125495	Jain et al. RIP-Chip analysis: RNA-Binding Protein Immunoprecipitation-Microarray (Chip) Profiling. Methods Mol Biol. 2011;703:247-63. [PMID:21125495]		Venkat Malladi|Chris Stoeckert|Jie Zheng			subclass		RNA-binding protein immunoprecipitation array profiling assay					tiling microarray
OBI:0001922	microRNA profiling by high throughput sequencing assay	http://purl.obolibrary.org/obo/IAO_0000120	microRNA-seq assay|microRNA-seq|miRNA-seq|miRNA-HTS	A microRNA profiling assay that analyzes the microRNA component of the transcriptome using high throughput sequencing technology.	url:http://www.ebi.ac.uk/efo/EFO_0002896	Juhlia et al. MicroRNA expression profiling reveals miRNA families regulating_specific biological pathways in mouse frontal cortex and hippocampus. PLoS One. 2011;6(6). PMID: 21731767		Venkat Malladi|Chris Stoeckert|Jie Zheng			subclass	infer RNA-seq assay	microRNA profiling assay	library preparation	sequencing assay	RNA extract		DNA sequencer				measured expression level	miRNA
OBI:0001923	protein sequencing by tandem mass spectrometry assay	http://purl.obolibrary.org/obo/IAO_0000120		A sequencing assay that detremines amino acid sequences of proteins using multiple rounds of mass spectrometry and molecule fragmentation.	PMID:3462691	Taylor et al.Implementation and uses of automated de novo peptide sequencing by tandem mass spectrometry. Anal Chem. 2001 Jun;73(11):2594-604. [PMID:11403305]		Venkat Malladi|Chris Stoeckert|Jie Zheng			subclass		sequencing assay	protease cleavage		protein		tandem mass spectrometer				sequence data
OBI:0001924	micrococcal nuclease digestion followed by high throughput sequencing assay	http://purl.obolibrary.org/obo/IAO_0000120	MNase-seq assay|MNase-seq	An assay that identifies nucleosome positioning by genome wide sequencing of regions sensitive to digestion by micrococal nuclease	PMID:17038564	Cui et al.Genome-wide approaches to determining nucleosome occupancy in metazoans using MNase-Seq. Methods Mol Biol. 2012;833:413-9. [PMID:22183607]		Venkat Malladi|Chris Stoeckert|Jie Zheng			subclass		sequencing assay	library preparation|non specific enzymatic cleavage		DNA extract		DNA sequencer				DNA sequence data		protein and DNA interaction identification objective
OBI:0001925	chromatin immunoprecipitation with exonuclease sequencing assay	http://purl.obolibrary.org/obo/IAO_0000120	ChIP-exo assay	A ChIP-seq assay which uses immunoprecipitation to isolate protein bound DNA followed by an exonuclease step to degrade DNA that is not protein bound to provide greater resolution of the DNA binding site	PMID:22153082	Rhee et al. Comprehensive Genome-wide Protein-DNA Interactions Detected at Single-Nucleotide Resolution. Cell. 2011 Dec;147(6):1408-19. [PMID:22153082]		Venkat Malladi|Chris Stoeckert|Jie Zheng|Bjoern Peters			subclass		ChIP-seq assay	cross linking|specific enzymatic cleavage				sonicator				DNA sequence data
OBI:0001926	microRNA profiling assay	http://purl.obolibrary.org/obo/IAO_0000120	microRNA expression assay|miRNA expression assay	A transcription profiling assay that quantifies the microRNA species within a biological sample.	PMID: 23382819			Venkat Malladi|Chris Stoeckert|Jie Zheng			subclass		transcription profiling assay			RNA extract						measured expression level	miRNA
OBI:0001954	ChIP assay	http://purl.obolibrary.org/obo/IAO_0000122	chromatin immunoprecipitation assay	An assay in which portions of chromatin, the ordered and organized complex of DNA and its interaction partners that make up a chormosome, is extracted and purified by immunoprecipitation with antibodies or tags, and subsequently analyzed	url:https://en.wikipedia.org/wiki/Chromatin_immunoprecipitation	PMID: 6379641		Philippe Rocca-Serra|Bjoern Peters			equivalent		assay	chromatin immunoprecipitation		('has part' some chromatin)								('epigenetic modification identification objective' or 'protein and DNA interaction identification objective')
OBI:0001956	assay using chromatin immunoprecipitation	http://purl.obolibrary.org/obo/IAO_0000122		An assay that produces data about protein-DNA interaction or DNA epigenetic modification using immunoprecipitation		http://www.lifetechnologies.com/uk/en/home/life-science/epigenetics-noncoding-rna-research/chromatin-remodeling/chromatin-immunoprecipitation-chip.html		Philippe Rocca-Serra		http://sourceforge.net/p/obi/obi-terms/707/	subclass		immunoprecipitation assay	chromatin immunoprecipitation										('epigenetic modification identification objective' or 'protein and DNA interaction identification objective')
OBI:0001960	taxonomic diversity assessment by targeted gene survey	http://purl.obolibrary.org/obo/IAO_0000122	targeted gene survey DNA barcoding|environmental gene survey|targeted gene survey	An assay that dteremines taxonomic and community diversity information by sequencing specific genomic regions used as marker of identity or diversity.	OBI	PMID:20679230|PMID:25367129		Philippe Rocca-Serra			equivalent		sequencing assay										population	biodiversity assessment objective
OBI:0001976	hydrogen/deuterium exchange footprinting assay			A footprinting assay that uses a chemical reaction whereby a covalently bonded hydrogen atom is replaced by a deuterium atom, or vice versa in order to gather information about the solvent accessibility of parts of a molecule and thus its tertiary structure.	IEDB	Performing deuterium exchange on a protein by itself and in the presence of a binding partner, degrading the protein into peptide segments and identifying where deuterium exchange occurred by detecting the peptides in Mass Spectrometry. Peptides that have a modified deuteration pattern when the protein was bound to a partner are expected to be part of the binding interface.		IEDB			subclass	logical definition does not capture the exchange aspect	footprinting assay						deuterium atom
OBI:0001977	cytometry assay			An assay that measures properties of cells.	IEDB	An intracellular material detection by flow cytometry assay measuring peforin inside a culture of T cells.		IEDB			equivalent		assay			cell
OBI:0001978	immunoblot assay			An analyte assay that detects specific molecules in an input material by separating it using gel electrophoresis, transfering the separated molecules to a membrane, and staining them with_ antibodies specific to the analyte molecules.	IEDB			IEDB			subclass	logical definition does not capture details of processing	analyte assay	electrophoresis			molecular entity	gel electrophoresis system
OBI:0001979	fluorescence quenching binding assay			A binding assay in which the proximity of two entities is monitored by measuring a fluorescent signal of one of the entities that gets reduced if the two entities are cliose to each other.	IEDB			IEDB			subclass	logical definition does not capture quenching	binding assay		fluorescence detection assay
OBI:0001980	in vivo intervention experiment			An assay in which the effect of a targeted process (the intervention) on an organism is tested.	IEDB	Comparing the level of allergy symptoms in humans before and post allergy immunotherapy. Testing if injection of a chemical compound into mice will lead to decreased survival.	The intervention in an experiment should be modeled accordingly to the intevention carried out in a human cllinical trial, which is currently modeled as 'study intervention'. This touches the boundaries of study vs. assay.	IEDB			subclass	logical definition does not capture intervention	assay			organism
OBI:0001981	disease exacerbation in vivo intervention experiment			An in vivo intervention experiment that tests the ability of the intervention to increase the severity of a disease in the host.	IEDB	Injecting a set of mice with a peptide and measuring symtoms to determine if their disease course was more severe than the disease course of a set of mice that were not injected with the same peptide.	Should have data about disease severity as readout; could just use disease for now	IEDB			subclass	logical definition does not capture disease exacerbation	in vivo intervention experiment
OBI:0001982	protection from challenge in vivo intervention experiment			An in vivo intervention experiment that tests the ability of the intervention to prevent occurrence of a disease in a host.	IEDB	Injecting a set of mice with a peptide and measuring symtoms to determine if their disease course was less severe than the disease course of a set of mice that were not injected with the same peptide.	should have challenge as intervention	IEDB			subclass	logical definition does not capture challenge	in vivo intervention experiment
OBI:0001983	tolerance induction intervention experiment			An in vivo intervention experiment that tests the ability of the intervention to decrease an immune response.	IEDB	Injecting a set of mice with a Der p 2 peptide and measuring the IL-2 response of T cells from those mice when exposed to the Der p 2 protein in vitro to determine if those T cells made less IL-2 than cells taken from mice which were not injected with the same Der p 2 peptide.	should have tolerance induction as intervention	IEDB			subclass	logical definition does not capture tolerance induction	in vivo intervention experiment
OBI:0001984	treatment intervention experiment			An in vivo intervention experiment in which the ability of the intervention to reduce or cure the effects of a disease are tested.	IEDB	Testing if administering oral histamine-blockers will reduce the number of emergency room visits in severely asthmatic individuals.	should have treatment as intervention	IEDB			subclass	logical definition does not capture treatment	in vivo intervention experiment
OBI:0001985	microarray assay			An analyte assay where binding of the analyte to immobilized matrix is measured.	IEDB	Measuring if sera from an influenza A virus immunizedmouse binds to Hemagglutinin protein that is immobilized on a microarray.		IEDB			equivalent		analyte assay					microarray
OBI:0001986	immunohistochemistry			An immunostaining assay to detect and potentially localize antigens within the cells of a tissue section.	IEDB	Staining a brain tissue sample from an Alzheimer's disease patient with antibodies to amyloid beta to identify amyloid plaques.		IEDB			equivalent		immuno staining assay			specimen from organism				material entity
OBI:0002014	DNA methylation profiling by ChIP-chip assay		DNA methylation ChIP-chip	An epigenetic modification assay that identifies sites of DNA methylation using ChIP-chip technologies.	Penn group			Chris Stoeckert|Jie Zheng			subclass	infer chip-chip assay	epigenetic modification assay	chromatin immunoprecipitation	ChIP-chip assay	('has part' some chromatin)		DNA microarray						epigenetic modification identification objective
OBI:0002015	transcription profiling by MPSS assay		expression MPSS	A transcription profiling assay that uses Massive Parallel Signature Sequencing (MPSS).	url:http://en.wikipedia.org/wiki/Massively_parallel_signature_sequencing			Chris Stoeckert|Jie Zheng			subclass		transcription profiling assay	library preparation	DNA sequencing assay			assay bead
OBI:0002016	histone modification identification by ChIP-chip assay		histone modification ChIP-chip	An epigenetic modification assay that identifies regions containing specific histones and their modifications using ChIP-chip techniques.	Penn group			Chris Stoeckert|Jie Zheng			subclass	infer chip-chip assay	epigenetic modification assay	chromatin immunoprecipitation	ChIP-chip assay	('has part' some chromatin)		DNA microarray				information content entity	histone modification	epigenetic modification identification objective
OBI:0002017	histone modification identification by ChIP-Seq assay		histone modification ChIP-Seq	An epigenetic modification assay that identifies regions containing specific histones and their modifications using ChIP-Seq techniques.	Penn group			Chris Stoeckert|Jie Zheng			subclass	infer chip-seq assay	epigenetic modification assay	chromatin immunoprecipitation	ChIP-seq assay	('has part' some chromatin)		DNA sequencer				DNA sequence data	histone modification	epigenetic modification identification objective
OBI:0002018	transcription factor binding site identification by ChIP-chip assay		TF Binding ChIP-chip	A transcription factor binding site assay that utilizes ChIP-chip technology.	Penn group			Chris Stoeckert|Jie Zheng			subclass	infer chip-chip assay	transcription factor binding site assay	chromatin immunoprecipitation	ChIP-chip assay	('has part' some chromatin)		DNA microarray				information content entity	transcription factor binding site	protein and DNA interaction identification objective
OBI:0002019	transcription factor binding site identification by ChIP-Seq assay		TF Binding ChIP-Seq	A transcription factor binding site assay that utilizes ChIP-seq technology.	Penn group			Chris Stoeckert|Jie Zheng			subclass	infer chip-seq assay	transcription factor binding site assay	chromatin immunoprecipitation	ChIP-seq assay	('has part' some chromatin)		DNA sequencer				DNA sequence data	transcription factor binding site	protein and DNA interaction identification objective
OBI:0002020	epigenetic modification assay			An assay that identifies epigenetic modifications including histone modifications, open chromatin, and DNA methylation.	Penn group			Chris Stoeckert|Jie Zheng			equivalent		assay											epigenetic modification identification objective
OBI:0002029	serial analysis of gene expression assay	http://purl.obolibrary.org/obo/IAO_0000120	SAGE	A transcription profiling assay that quantifies RNA through creating short signature tags of the messages and ligating them into a larger molecule than was sequenced.	PMID:7570003	PMID:15905473		Janos Demeter|Chris Stoeckert|Jie Zheng		https://sourceforge.net/p/obi/obi-terms/720/	subclass		transcription profiling assay	SAGE ditag library preparation	sequencing assay			DNA sequencer
OBI:0002030	genotyping by tiling array assay	http://purl.obolibrary.org/obo/IAO_0000120	DNA sequence variation detection by tiling array	A genotyping by array assay that uses tiling array technology.	PMID:19521816	PMID:19521816		Janos Demeter|Chris Stoeckert|Jie Zheng		https://sourceforge.net/p/obi/obi-terms/720/	subclass		genotyping by array assay					tiling microarray
OBI:0002031	genotyping by SNP array assay	http://purl.obolibrary.org/obo/IAO_0000120	DNA sequence variation detection by snp array	A genotyping by array assay that uses SNP array technology.	PMID:20393561	PMID:20080586		Janos Demeter|Chris Stoeckert|Jie Zheng		https://sourceforge.net/p/obi/obi-terms/720/	subclass		genotyping by array assay					SNP microarray
OBI:0002032	parallel analysis of RNA structure assay		PARS	A single-nucleotide-resolution nucleic acid structure mapping assay that performs simultaneous in vitro profiling of the secondary structure of thousands of RNA species at single nucleotide resolution using enzymatic probing based on deep sequencing fragments of RNAs that were treated with structure-specific enzymes	PMID:20811459	pmid:20811459		Janos Demeter|Chris Stoeckert		https://sourceforge.net/p/obi/obi-terms/725/	subclass		single-nucleotide-resolution nucleic acid structure mapping assay using enzymatic probing			RNA extract			enzyme
OBI:0002033	translation-associated transcript leader sequencing assay		TATL-seq	An RNA-seq assay that combines TL-seq with polysome fractionation	PMID:23580730	pmid:23580730		Janos Demeter|Chris Stoeckert		https://sourceforge.net/p/obi/obi-terms/725/	subclass		RNA-seq assay
OBI:0002034	transcript leader sequencing assay		TL-seq	An RNA-seq assay that combines enzymatic capture of m(7)G-capped mRNA 5' ends with high-throughput sequencing.	PMID:23580730	pmid:23580730		Janos Demeter|Chris Stoeckert		https://sourceforge.net/p/obi/obi-terms/725/	subclass		RNA-seq assay
OBI:0002035	peptide mass fingerprinting assay		protein fingerprinting|PMF	A mass spectrometry assay that measures the absolute mass of the cleaved peptides derived from an unknown protein of interest. These masses are then compared to values for known protein sequences to identify the unknown protein.	ERO:0001668|url:http://en.wikipedia.org/wiki/Peptide_mass_fingerprinting			Janos Demeter|Chris Stoeckert		https://sourceforge.net/p/obi/obi-terms/725/	subclass		mass spectrometry assay
OBI:0002036	array based nucleic acid structure mapping assay			An assay which aims to provide information about the in vivo organization/structure of nucleic acids using chemical or enzymatic probes using a microarray.	OBI:0000870	pmid:23580730		Janos Demeter|Chris Stoeckert		https://sourceforge.net/p/obi/obi-terms/725/	subclass		assay
OBI:0002037	micrococcal nuclease digestion followed by tiling array assay			An array based nucleic acid structure mapping assay that identifies nucleosome positions genome wide, by detection of regions protected by nucleosomes from digestion by micrococal nuclease using tiling array assays		pmid:17873876		Janos Demeter|Chris Stoeckert		https://sourceforge.net/p/obi/obi-terms/725/	subclass		array based nucleic acid structure mapping assay
OBI:0002038	ribosomal profiling by sequencing assay		ribosomal profiling|Ribo-seq|Ribo-seq assay	A RNA-seq assay that sequences only mRNA protected by the ribosome during translation.	PMID:24468696	Aspden et al., (August 2014). "Extensive translation of small open reading frames revealed by poly-ribo-seq." eLIFE 2014;3:e03528		Venkat Malladi|Chris Stoeckert|Jie Zheng			subclass		RNA-seq assay
OBI:0002039	assay for transposase-accessible chromatin using sequencing		ATAC-seq|ATAC-seq assay	An assay to capture the location of open chromatin, DNA-binding proteins, individual nucleosomes and chromatin compaction at nucleotide resolution by Tn5 transposase insertion.	PMID:24097267	Kasinathan et al., (February 2014). "High-resolution mapping of transcription factor binding sites on natitve chromatin." Nat Methods 11(2):203-9. doi: 10.1038/nmeth.2766.		Venkat Malladi|Chris Stoeckert|Jie Zheng			subclass		assay
OBI:0002040	chromatin isolation by RNA purification sequencing assay		ChIRP-seq|Chromatin Isolation by RNA purification|ChIRP-seq assay	A detection of specific nucleic acids with complementary probes assay that measures regions of the genome which are bound by a specific RNA (or a by a ribonucleoprotein containing the RNA of interest) using high-throughput sequencing.	PMID:21963238	Csorba et al., (November 2014). "Antisense COOLAIR mediates the coordinated switching of chromatin states at FLC during vernalization." Proc Natl Acad Sci 111(45):16160-5. doi: 10.1073/pnas.1419030111.		Venkat Malladi|Chris Stoeckert|Jie Zheng			subclass		detection of specific nucleic acid polymers with complementary probes		DNA sequencing assay
OBI:0002041	self-transcribing active regulatory region sequencing assay		self-transcribing active regulatory region sequencing|STARR-seq assay|STARR-seq	An RNA-seq assay that identifies the sequences that act as transcriptional enhancers in a direct, quantitative, and genome-wide manner from sheared genomic DNA.	PMID:23328393	Bohla et al., (September 2014). "A functional insulator screen identifies NURF and dREAM components to be required for enhancer-blocking." PLoS One 9(9):e107765. doi: 10.1371/journal.pone.0107765.		Venkat Malladi|Chris Stoeckert|Jie Zheng			subclass		RNA-seq assay
OBI:0002042	carbon-copy chromosome conformation capture assay followed by sequencing assay		HiC|Carbon-copy chromosome conformation capture assay followed by sequencing|HiC assay	A carbon-copy chromosome conformation capture assay to analyze the organization of chromosomes in an unbiased, genome-wide manner using high throughput sequening following carbon-copy chromosome conformation capture.	PMID:19815776	Fudenberg et al., (November 2014). "High order chromatin architecture shapes the landscape of chromosomal alterations in cancer." Nat Biotechol 29(12):1109-13. doi: 10.1038/nbt.2049.		Venkat Malladi|Chris Stoeckert|Jie Zheng			subclass		Carbon-copy chromosome conformation capture assay
OBI:0002043	individual-nucleotide resolution cross-linking and immunoprecipitation sequencing assay		iCLIP assay|individual-nucleotide resolution cross-linking and immunoprecipitation|iCLIP	A cross-linking immunoprecipitation high-throughput sequencing assay that identifies protein-RNA interactions using UV light to covalently bind proteins and RNA molecules, allowing for a very stringent purification of the linked protein-RNA complexes.	doi:10.1016/j.ymeth.2013.10.011	Protein-RNA interactions: new genomic technologies and perspectives. Nature Reviews Genetics 13 (2): 77-83. doi:10.1038/nrg3141		Venkat Malladi|Chris Stoeckert|Jie Zheng			subclass		cross-linking immunoprecipitation high-throughput sequencing assay
OBI:0002044	RNA Bind-n-Seq assay		RNA Bind-n-Seq|RNBS assay|RBNS	An RNA-seq assay that comprehensively characterizes sequence and structural specificity of RNA binding proteins (RBPs).	doi: 10.1016/j.molcel.2014.04.016			Venkat Malladi|Chris Stoeckert|Jie Zheng			subclass		RNA-seq assay
OBI:0002045	polyA-site sequencing assay		PAS-seq|PAS-seq assay|Poly(A)-site sequencing|poly(A)-site sequencing assay	A RNA-seq assay that quantitatively profiles RNA polyadenylation at the transcriptome level.	doi: 10.1261/rna.2581711	Wu et al., (July 2014). "Genome-wide determination of poly(A) sites in Medicago truncatula: evolutionary conservation of alternative poly(A) site choice. BMC Genomics. 2014 Jul 21;15:615. doi: 10.1186/1471-2164-15-615.		Venkat Malladi|Chris Stoeckert|Jie Zheng			subclass		RNA-seq assay
OBI:0002082	reporter gene assay	http://purl.obolibrary.org/obo/IAO_0000125	reporter gene detection assay	An assay that detects expression of a reporter gene that was inserted under the control of a regulatory sequence of interest.	Paul D. Thomas, Yang Chai; FaceBase			Chris Stoeckert|Paul D. Thomas		https://github.com/obi-ontology/obi/issues/781	subclass		assay
OBI:0002083	enhancer activity detection by reporter gene assay	http://purl.obolibrary.org/obo/IAO_0000125	enhancer reporter gene assay	A reporter gene assay that detects expression of a reporter gene that was inserted under the control of an enhancer of interest.	FaceBase|PMID 24614317	PMID 19268701: "we experimentally concatenated up to four enhancers from different genes and used a transgenic mouse assay to compare the in vivo activity of these compound elements with that of the single modules"		Paul D. Thomas|Yang Chai		https://github.com/obi-ontology/obi/issues/781	subclass		reporter gene assay
OBI:0002084	transcription cofactor activity region identification by ChIP-Seq assay		chromatin modifier binding site identification by ChIP-Seq assay	A ChIP-seq assay that identifies regions of chromatin bound to a chromatin modifying protein, e.g. a histone acetyltransferase.	PMID:19212405	PMID 19212405: "we present the results of chromatin immunoprecipitation with the enhancer-associated protein p300 followed by massively parallel sequencing, and map several thousand in vivo binding sites of p300 in mouse embryonic forebrain, midbrain and limb tissue"		Paul D. Thomas|Yang Chai		https://github.com/obi-ontology/obi/issues/782	subclass		ChIP-seq assay
OBI:0002085	transcript expression location detection by hybridization chain reaction assay	http://purl.obolibrary.org/obo/IAO_0000125	transcript expression location detection by fluorescent HCR.	An in situ hybridization assay in which the location (e.g. anatomical/tissue) of a transcript is detected by a multiplexed fluorescent in situ hybridization, based on orthogonal amplification with hybridization chain reactions (HCR). RNA probes complementary to mRNA targets trigger chain reactions in which fluorophore-labeled RNA hairpins self-assemble into tethered fluorescent amplification poly…	PMID:21037591	PMID 25977364: "Multiplexed imaging of mRNA expression using fluorescent hybridization chain reaction (HCR) quantitatively confirmed the expression profiles of lead cells"		Paul D. Thomas|Yang Chai		https://github.com/obi-ontology/obi/issues/783	subclass		in-situ hybridization assay
OBI:0002086	Tet-assisted bisulfite sequencing assay	http://purl.obolibrary.org/obo/IAO_0000122	TAB-seq|Tet-assisted bisulfite sequencing	A bisulfite sequencing assay that identifies genomic methylation patterns by using a bisulfite based protocol with the Tet enzyme to differentiate 5-hydroxylmethylcytosine (5hmC) from 5-methylcytosine (5mC) through a step-wise oxidative demethylation of 5mC, converting it to 5-carboxylcytosine (5caC) while keeping 5hmC protected.	PMID:23196972			Jason Hilton|Chris Stoeckert|Bjoern Peters|OBI		http://sourceforge.net/p/obi/obi-terms/789/	subclass		bisulfite sequencing assay
OBI:0002094	MethylC-Capture sequencing assay	http://purl.obolibrary.org/obo/IAO_0000122	Capture Methylome|MCC-Seq|MethylC-Capture Sequencing	A bisulfite sequencing assay in which a whole-genome sequencing library is prepared, bisulfite converted and amplified, followed by a capture enriching for targeted bisulfite-converted DNA fragments that are are subsequently identified by DNA sequencing.	PMID:26021296	MethylC-Capture Sequencing approach was introduced as a cost-effective and customizable alternative method for large-scale interrogation of functionally-active methylomes while simultaneously providing genetic variation information in a proof-of-concept epigenome-wide association study of 72 obese individuals, identifying novel disease-associated variants.		David Bujold|Chris Stoeckert			subclass		bisulfite sequencing assay
OBI:0002106	carboxyfluorescein succinimidyl ester staining assay		CFSE assay	a assay detecting a molecular label assay where the amount of carboxyfluorescein succinimidyl ester is measured using fluorescence detection.	IEDB	Measuring T cell proliferation based on the progressive halving of CFSE fluorescence within daughter cells following each cell division.		IEDB			subclass	logical definition does not capture daughter cells	assay detecting a molecular label		fluorescence detection assay
OBI:0002107	bio-layer interferometry assay		biolayer interferometry, BLI	A binding assay that detects a shift in the interference pattern reflected from a layer of immobilized material on the biosensor tip to measure binding to- or dissociating from the material on the biosensor.	IEDB	Detecting the presence of an antibody in a cell culture supernatant by detecting a shift in the interference pattern reflected from a layer of immobilized protein to which the antibody binds.		IEDB			subclass	logical definition does not capture shift in patter	binding assay
OBI:0002108	small-angle scattering assay		SAXS	A 3D structure determination assay in which the scattering pattern of a neutron or x-ray beam targeted at a material entity is recorded at small angles relative to the incident beam to determine the size, shape and structure of the material entity examined.	IEDB	Targeting a solution of antibody bound to a protein with a neutron beam to determine the binding site of the antibody on the protein		IEDB			subclass	logical definition does not capture neutrino beam	3D structure determination assay
OBI:0002111	enhanced cross-linking immunoprecipitation high-throughput sequencing assay	http://purl.obolibrary.org/obo/IAO_0000122	eCLIP	An iCLIP assay that is enhanced to robustly identify protein-RNA interactions with high efficiency through improvements in library preparation of RNA fragments.	PMID:27018577			Jason Hilton|Chris Stoeckert			subclass		individual-nucleotide resolution cross-linking and immunoprecipitation sequencing assay
OBI:0002112	small RNA sequencing assay	http://purl.obolibrary.org/obo/IAO_0000122	short RNA-seq|small RNA-seq	An RNA-seq assay which is targeting small RNA (< 200 bp) sequences such as, but not exclusive to, miRNAs using, for example, small RNA library preparation kits.	url:http://science.sciencemag.org/content/316/5830/1484.full|url:http://www.illumina.com/techniques/sequencing/rna-sequencing/small-rna-seq.html			Jason Hilton|Mark A. Miller|Chris Stoeckert		https://github.com/obi-ontology/obi/issues/859	subclass		RNA-seq assay
OBI:0002113	bromouridine labeling and sequencing assay	http://purl.obolibrary.org/obo/IAO_0000122	Bru-seq	An RNA-seq assay to identify spans of nascent transcription in the genome through isolation of recent bromouridine (Bru) labelled RNAs.	PMC:4009065			Jason Hilton|Chris Stoeckert			subclass		RNA-seq assay
OBI:0002114	bromouridine pulse-chase and sequencing assay	http://purl.obolibrary.org/obo/IAO_0000122	BruChase-seq	An RNA-seq assay to identify RNA populations of specific ages through isolation of RNAs first labelled with bromouridine (Bru) followed by chasing in uridine for different periods of time.	PMC:4009065			Jason Hilton|Chris Stoeckert			subclass		RNA-seq assay
OBI:0002115	cytometry time of flight assay		CyTOF	A cytometry assay in which the presence of molecules of interest on or in cells is indicated by binding of antibodies labeled with rare earth element tags which are detected by time-of-flight mass spectrometry.	PMID:26190063	Whole human blood samples were incubated with lipopolysaccharide (LPS) to examine dose-dependent signaling responses within the toll-like receptor 4 (TLR4) pathway. After LPS stimulation, rare earth metal tagged antibodies against phenotypic markers were used to stain the blood sample (Nd143-CD45RA, Nd145-CD4, Er170-CD3, Sm152-TCR__, Pr141-CD7, Nd146-CD8, Nd142-CD19). A Fluidigm CyTOF version 1 i…		ImmPort			subclass	logical definition does not capture "time of flight" part	cytometry assay		mass spectrometry assay					rare earth metal atom
OBI:0002116	high performance liquid chromotography assay		HPLC	An analytical chromatography assay that utilizes a high performance liquid chromatography instrument for separation of compounts in a solution.	PMID:9491555	On-line coupled immunoaffinity chromatography-reversed-phase high-performance liquid chromatography (IAC-HPLC) with detection by quadrupole ion trap mass spectrometry using a particle beam interface has been developed for the determination of the steroids, dexamethasone and flumethasone. HEMA (polyhydroxyethylmethacrylate) was evaluated as a support material for the anti-dexamethasone antibodies …		ImmPort			equivalent		analytical chromatography					high performance liquid chromatography instrument
OBI:0002117	whole genome sequencing assay		WGS	A DNA sequencing assay that intends to provide information about the sequence of an entire genome of an organism.	PMID:25827230|PMID:23095910	WGS permits comprehensive sequencing of introns and exons, whereas whole exome sequencing (WES) allows deeper sequencing of exonic regions at a lower cost. Due to the large number of genetic variants found in each genome, it is necessary to use filtering approaches to distinguish deleterious from benign variants. WES has been used successfully to identify novel genetic causes of primary immunodef…	Genotyping assays should ideally identify which part of the genome the information is about. We do not currently have a good way to do this. That information should be added later.	ImmPort			subclass	logical definition does not capture what the output is about	DNA sequencing assay
OBI:0002118	exome sequencing assay		WES	A DNA sequencing assay that intends to provide information about the sequence of the protein coding components of a genome (exons).	PMID:25827230	DNA was extracted from the Ficoll pellet of blood taken from congenital asplenia patients. Unamplified, high-molecular weight, RNase-treated genomic DNA (4_6 _g) was used for whole exome sequencing (WES) with the use of Agilent 71 Mb (V4 + UTR) singlesample capture and an Illumina HiSeq 2000. Sequencing was carried out so as to obtain 30_ coverage from 2 _ 100-bp paired-end reads. We used the Ann…		ImmPort			subclass	logical definition does not capture exons	DNA sequencing assay
OBI:0002119	microscopy assay			An imaging assay that utilizes a microscope to magnify features of the visualized material of interest that are not visible to naked eye.	PMID:21685355	Lung, liver, and spleen tissue samples were collected from female BALB/c mice and fixed in 100% formalin solution, embedded in paraffin, sectioned, and stained with hematoxylin and eosin. The stained samples were examined for signs of pathological changes under light microscopy.		ImmPort			equivalent		imaging assay					microscope
OBI:0002120	mixed lymphocyte reaction assay		MLR	A cytometry assay where lymphocytes from two individuals are co-cultured with the lymphocytes from one of the allogeneic individuals (Responders) being labeled (with 3H Thymidine or BrdU) and the proliferation of the labeled cells is measured, which is thought to reflect recognition of histocompatibility antigens on the unlabeled cells (stimulators).	PMID:14969764	T cells were separated from PBL of laboratory volunteers and used as responder cells (R). Mitomycin C-treated allogeneic mAPC enriched populations were used as stimulators (S), incubated for 5 days, pulsed with 3H-thymidine (3H-TdR) for 16 hours, harvested, and radioactivity counted using a beta scintillation counter to measure proliferation of the 3H-thymidine labeled cells.		ImmPort			subclass	logical definition does not capture culturing	cytometry assay						molecular label
OBI:0002121	killer cell immunoglobulin-like receptor typing assay		KIR typing	A genotyping assay in which the alleles of genes encoding for killer cell immunoglobulin-like receptors are determined.	PMID:21239231	DNA was isolated from PBMCs from healthy donors.The single-nucleotide polymorphism (SNP) assay was performed on an HT7900 Sequence Detection System (Applied Biosystems) following the allelic discrimination assay protocol provided by the manufacturer. Primers for the assay were designed in such a way that they amplified all the alleles of a particular HLA type (HLA-B or HLA-C) as well as the ampli…	Genotyping assays should ideally identify which part of the genome the information is about. We do not currently have a good way to do this. That information should be added later.	ImmPort			subclass	logical definition does not capture what part of the genome the output is about	genotyping assay
OBI:0002122	major histocompatibility typing assay		MHC typing, HLA typing	A genotyping assay in which the alleles of genes encoding for major histocompatibility complex molecules are determined.	PMID:27516207|PMC:2628004	Blood samples from Holstein-Friesian heifer calves were used to isolate white blood cell (WBC) pellets, from which total RNA was extracted using Tri-reagent and cDNA generated using a Reverse Transcription Kit, both_ according to the manufacturers? instructions. An alignment of sequences of known bovine MHCI gene cDNAs, as presented in the IPD-MHC database (May 2014), was used to design a series …	Genotyping assays should ideally identify which part of the genome the information is about. We do not currently have a good way to do this. That information should be added later.	IEDB			subclass	logical definition does not capture what part of the genome the output is about	genotyping assay
OBI:0002132	pulse stable isotope labeling by amino acids in cell culture		dynamic SILAC|pulse SILAC|pulsed SILAC	An assay that detects differences in protein abundance using samples that have been metabolically labeled in vivo with a stable non-radioactive heavy isotope containing amino acid for a short period of time. After diluting the pulsed cells into growth media without label, high resolution mass spectrometry-based proteomics is used to analyze the time-dependent decay and determine protein stability.	PMID:19053139|PMID:18954100			Rob Nash			subclass		assay
OBI:0002140	temperature measurement assay	http://purl.obolibrary.org/obo/IAO_0000122		An assay to determine the temperature of an evaluant.	OBI			Chris Stoeckert|Bjoern Peters			subclass		assay									('measurement datum' and ('has value specification' some 'temperature value specification'))
OBI:0002141	volume measurement assay	http://purl.obolibrary.org/obo/IAO_0000122		An assay to determine the volume of an evaluant.	OBI			Chris Stoeckert|Bjoern Peters			subclass		assay									('measurement datum' and ('has value specification' some 'volume value specification'))
OBI:0002142	Nanostring nCounter miRNA expression assay	http://purl.obolibrary.org/obo/IAO_0000122	microRNA counts	A microRNA profiling assay using digital molecular barcoding technology to quantify target microRNA molecules without the need for amplification.	PMID:26729350|url:http://www.nanostring.com/applications/technology			Jason Hilton|Chris Stoeckert	ENCODE DCC	https://github.com/obi-ontology/obi/issues/806	subclass		microRNA profiling assay
OBI:0002143	bromouride labeling and sequencing after UV exposure	http://purl.obolibrary.org/obo/IAO_0000122	BruUV-seq	An RNA-seq assay to identify transcription start sites and active enhancer elements through isolation of bromouridine (Bru) labelled RNAs after UV light exposure introduces transcription-blocking lesions.	PMC:4675984			Jason Hilton|Chris Stoeckert	ENCODE DCC	https://github.com/obi-ontology/obi/issues/827	subclass		RNA-seq assay
OBI:0002144	extrachromosomal circular DNA sequencing assay	http://purl.obolibrary.org/obo/IAO_0000122	eccDNA-seq|circulome-seq	An assay which aims at identifying the endogenous population of extrachromosomal circular DNA originating from a subset of genomic loci and potentially having profound consequences on the regulatory and coding capabilities of these regions. The assay includes creation of a library out of the circular DNA molecules and subsequent sequencing using parallelized sequencing methods.	url:http://biorxiv.org/content/early/2017/04/19/128686			Jason Hilton|Chris Stoeckert	ENCODE DCC	https://github.com/obi-ontology/obi/issues/830	subclass		DNA sequencing assay
OBI:0002145	antigen specific antibodies assay			An analyte assay that measures the presence or amount of antibodies to a specified antigen.	OBI	Test performed using antibodies produced by human B-cells that bind with human immunodeficiency virus (HIV) antigens		Chris Stoeckert|Bjoern Peters|Randi Vita|James Overton	NCI BBRB	https://github.com/obi-ontology/obi/issues/825	subclass		analyte assay
OBI:0002146	HIV antibody assay		HIV I/II Ab assay	An antigen specific antibodies assay that is meant to detect antibodies that bind to human immunodeficiency virus (HIV) antigens.	OBI		HIV-1 and HIV-2 are two different viruses (http://i-base.info/qa/36)	Chris Stoeckert|Bjoern Peters|Randi Vita|James Overton	NCI BBRB	https://github.com/obi-ontology/obi/issues/825	subclass		antigen specific antibodies assay				('immunoglobulin complex' and ('has disposition to bind' some ('Human immunodeficiency virus 1' or 'Human immunodeficiency virus 2')))
OBI:0002147	HIV group O antibody assay		HIV I/II Plus O assay	An antigen specific antibodies assay that is meant to detect antibodies that bind to human immunodeficiency virus (HIV) group O antigens.	OBI		https://www.cdc.gov/mmwr/preview/mmwrhtml/00042810.htm	Chris Stoeckert|Bjoern Peters|Randi Vita|James Overton	NCI BBRB	https://github.com/obi-ontology/obi/issues/825	subclass		antigen specific antibodies assay				('immunoglobulin complex' and ('has disposition to bind' some ('Human immunodeficiency virus 1' or 'Human immunodeficiency virus 2' or 'HIV-1 group O')))
OBI:0002148	surface HBV antibody assay		HBsAb assay	An antigen specific antibodies assay that is meant to detect antibodies that bind to hepatitis B virus (HBV) surface antigens.	OBI			Chris Stoeckert|Bjoern Peters|Randi Vita|James Overton	NCI BBRB	https://github.com/obi-ontology/obi/issues/825	subclass		antigen specific antibodies assay				('immunoglobulin complex' and ('has disposition to bind' some 'Hepatitis B virus'))
OBI:0002149	core HBV antibody assay		HBcAb assay	An antigen specific antibodies assay that is meant to detect antibodies that bind to hepatitis B virus (HBV) core antigens.	OBI			Chris Stoeckert|Bjoern Peters|Randi Vita|James Overton	NCI BBRB	https://github.com/obi-ontology/obi/issues/825	subclass		antigen specific antibodies assay				('immunoglobulin complex' and ('has disposition to bind' some 'Hepatitis B virus'))
OBI:0002150	core HBV IgM antibody assay		HBcAb-IgM assay	An antigen specific antibodies assay that is meant to detectimmunoglobulin M (IgM) antibodies that bind to hepatitis B virus (HBV) core antigens.	OBI			Chris Stoeckert|Bjoern Peters|Randi Vita|James Overton	NCI BBRB	https://github.com/obi-ontology/obi/issues/825	subclass		antigen specific antibodies assay				('immunoglobulin complex' and ('has disposition to bind' some 'Hepatitis B virus'))
OBI:0002151	HCV antibody assay		HCV Ab assay	An antigen specific antibodies assay that is meant to detect antibodies that bind to Hepacivirus C (HCV) antigens.	OBI			Chris Stoeckert|Bjoern Peters|Randi Vita|James Overton	NCI BBRB	https://github.com/obi-ontology/obi/issues/825	subclass		antigen specific antibodies assay				('immunoglobulin complex' and ('has disposition to bind' some 'Hepacivirus C'))
OBI:0002152	EBV IgG antibody assay		EBV IgG Ab assay	An antigen specific antibodies assay that is meant to detect immunoglobulin G (IgG) antibodies that bind to Epstein-Barr virus (EBV) antigens.	OBI			Chris Stoeckert|Bjoern Peters|Randi Vita|James Overton	NCI BBRB	https://github.com/obi-ontology/obi/issues/825	subclass		antigen specific antibodies assay				('immunoglobulin complex' and ('has disposition to bind' some 'Human gammaherpesvirus 4'))
OBI:0002153	EBV IgM antibody assay		EBV IgM Ab assay	An antigen specific antibodies assay that is meant to detect immunoglobulin M (IgM) antibodies that bind to Epstein-Barr virus (EBV) antigens.	OBI			Chris Stoeckert|Bjoern Peters|Randi Vita|James Overton	NCI BBRB	https://github.com/obi-ontology/obi/issues/825	subclass		antigen specific antibodies assay				('immunoglobulin complex' and ('has disposition to bind' some 'Human gammaherpesvirus 4'))
OBI:0002154	CMV antibody assay		CMV Ab assay	An antigen specific antibodies assay that is meant to detect antibodies that bind to cytomegalovirus (CMV) antigens.	OBI			Chris Stoeckert|Bjoern Peters|Randi Vita|James Overton	NCI BBRB	https://github.com/obi-ontology/obi/issues/825	subclass		antigen specific antibodies assay				('immunoglobulin complex' and ('has disposition to bind' some 'Cytomegalovirus'))
OBI:0002155	venereal disease research laboratory test		VDRL test	An analyte assay that is meant to detect general antibodies that react with substances that are produced by cellular damage caused by Treponema pallidum indicating a syphilis infection. VDRL tests require a microscope and can be done on cerebrospinal fluid as well as blood.	OBI			Chris Stoeckert|Bjoern Peters|Randi Vita|James Overton	NCI BBRB	https://github.com/obi-ontology/obi/issues/825	subclass		analyte assay				immunoglobulin complex
OBI:0002156	rapid plasma reagin test		RPR assay	An analyte assay that is meant to detect with the aid of carbon or charcoal particles general antibodies that react with substances that are produced by cellular damage caused by Treponema pallidum indicating a syphilis infection. RPR tests can be done without a microscope.	url:http://www.differencebetween.net/science/health/difference-between-vdlr-and-rpr/			Chris Stoeckert|Bjoern Peters|Randi Vita|James Overton	NCI BBRB	https://github.com/obi-ontology/obi/issues/825	subclass		analyte assay				immunoglobulin complex
OBI:0002157	HBV surface antigen assay		HBsAg assay	An analyte assay that is meant to detect hepatitis B virus (HBV) surface antigens.	OBI			Chris Stoeckert|Bjoern Peters|Randi Vita|James Overton	NCI BBRB	https://github.com/obi-ontology/obi/issues/825	subclass		analyte assay				Hepatitis B virus
OBI:0002158	HIV-1 nucleic acid testing		HIV-1 NAT	An analyte assay that is meant to detect human immunodeficiency virus (HIV-1) nucleic acids.	OBI			Chris Stoeckert|Bjoern Peters|Randi Vita|James Overton	NCI BBRB	https://github.com/obi-ontology/obi/issues/825	subclass		analyte assay				('nucleic acid' and ('part of' some 'Human immunodeficiency virus 1'))
OBI:0002159	HCV nucleic acid testing		HCV NAT	An analyte assay that is meant to detect hepatitis C virus (HCV) nucleic acids.	OBI			Chris Stoeckert|Bjoern Peters|Randi Vita|James Overton	NCI BBRB	https://github.com/obi-ontology/obi/issues/825	subclass		analyte assay				('nucleic acid' and ('part of' some 'Hepacivirus C'))
OBI:0002160	multiplexed indexed T7 ChIP-seq assay	http://purl.obolibrary.org/obo/IAO_0000122	Mint-ChIP|Mint-ChIP-seq	A ChIP-seq assay which leverages T7 promoter amplification to allow low sample input and chromatin barcoding and pool-and-split multiplexing for high-throughput, quantitative profiling of chromatin states.	url:http://www.cell.com/molecular-cell/abstract/S1097-2765(15)00863-1			Jason Hilton|Chris Stoeckert	ENCODE DCC	https://github.com/obi-ontology/obi/issues/829	subclass		ChIP-seq assay
OBI:0002161	systematic evolution of ligands by exponential enrichment assay		SELEX	A binding assay that identifies protein-binding sites on nucleic acids by selecting high-affinity target ligands from a randomized pool. The process is repeated in rounds, then the bound nucleic acids are separated from the unbound nucleic acids and amplified by PCR._	PMID:21720957			Rebecca Jackson			subclass		binding assay
OBI:0002162	footprinting assay			An assay that measures ligand binding and conformational changes by the solvent accessibility of the backbone, bases, or side-chain structures of macromolecules through their sensitivity to chemical or enzymatic cleavage or modification reactions.	doi:10.1002/3527600906.mcb.200300025			Bjoern Peters			subclass		assay
OBI:0002163	DNAse footprinting assay			An enzymatic footprinting assay that determines protein-binding sites on DNA by identifying bound fragments that are protected from DNAse I-catalyzed hydrolysis	OBI development call			Rebecca Jackson			subclass		footprinting assay
OBI:0002164	mammalian 2-hybrid assay			A binding assay that increases the expression of a reporter gene in mammalian cells by proteins of interest attached to two portions of the transcriptional activator, bringing those portions closer together.	PMID:9043710|ECO:0001095			Rebecca Jackson			subclass		binding assay
OBI:0002165	protein localization assay			An assay that determines the specific location of a protein. Subcellular localization is distinguished from tissue-based localization based on the type of microscopy applied.	OBI development call			Rebecca Jackson			subclass		assay
OBI:0002166	tissue-based protein localization assay			A protein localization assay that determines the specific location of a protein in a living tissue sample.	PMID:14686950			Rebecca Jackson			subclass		protein localization assay
OBI:0002167	subcellular protein localization assay			A protein localization assay that determines the specific subcellular location of a protein. The location is visualized through electron microscopy.	ECO			Rebecca Jackson			subclass		protein localization assay					electron microscope
OBI:0002168	subcellular protein immunohistochemistry assay			An immunohistochemistry assay that uses antibodies to display the specific subcellular location of proteins.	ECO			Rebecca Jackson			subclass		immunohistochemistry
OBI:0002169	ChIP-qPCR assay			A ChIP assay that uses quantitative PCR to determine levels of specific DNA in immunoprecipitated samples.	PMID:18388953			Chris Stoeckert			subclass		ChIP assay		real time polymerase chain reaction assay
OBI:0002170	genomic SELEX			A systematic evolution of ligands by exponential enrichment assay that starts with a library derived from genomic DNA instead of synthetically derived random DNA molecules.	PMID:20541015			Chris Stoeckert			subclass		systematic evolution of ligands by exponential enrichment assay
OBI:0002171	dot blot assay		dot blot analysis	An analyte assay that detects molecules in a mixture dotted on a membrane using DNA probes or antibodies.	PMID:10473518			Bjoern Peters			subclass		analyte assay
OBI:0002172	Northwestern blot assay		Northwestern assay|Northwestern analysis	A direct binding assay that detects interactions of labeled RNA with immobilized protein on a membrane.	PMID:26965261			Bjoern Peters			subclass		direct binding assay
OBI:0002173	Southwestern blot assay			A direct binding assay that detects interactions of labeled DNA with immobilized protein on a membrane.	PMID:26404144			Bjoern Peters			subclass		direct binding assay
OBI:0002174	immunocytochemistry			An immuno staining assay in which samples of intact cells are examined that have had most, if not all, of their surrounding extracellular matrix removed				Bjoern Peters			subclass		immuno staining assay			cell
OBI:0002175	ATP bioluminescence assay		ATP quantitation assay|cell viability ATP quantitation assay	An analyte assay that detects ATP concentration through light intensity when luciferase catalyzes the oxidation of luciferin in the presence of ATP, magnesium ions, and molecular oxygen.	ECO			Rebecca Jackson			subclass		analyte assay				ATP
OBI:0002176	electrophysiology assay			An assay that measures the electrical properties of biological cells or tissues. Typically, this assay will generate measurements of voltage changes or electric current (or other associated variables such as impedence or capacitance).	url:https://en.wikipedia.org/wiki/Electrophysiology		Note that electrophysiological manipulations also exist which involve processes that alter the electrophysiological properties of cells and tissues.	Gully Burns			subclass		assay
OBI:0002177	patch clamp assay			An intracellular electrophysiology assay where a glass micropipette is sealed to the surface of the cell membrane as a recording electrode to study ion channel activity. The key distinction of this technique is the electrical resistance of the seal between the cell membrane and the pipette is of the order 10-100 gigaohms, permitting high-resolution current measurements over the cell membrane in s…	url:https://en.wikipedia.org/wiki/Patch_clamp|url:http://www.annualreviews.org/doi/pdf/10.1146/annurev.ph.46.030184.002323|ECO:0006012			Gully Burns			subclass		intra cellular electrophysiology recording assay					patch clamp device
OBI:0002178	whole-cell patch clamp assay			A patch-clamp assay where the electrode is left in place on the cell, as in cell-attached recordings, but the membrane patch has been perforated, providing access from the interior of the pipette to the intracellular space of the cell. Measurements made with this technique involve recording currents through multiple channels simultaneously, over the membrane of the entire cell.	url:https://en.wikipedia.org/wiki/Patch_clamp#Whole-cell_recording_or_whole-cell_patch|ECO:0006015			Gully Burns			subclass		patch clamp assay					patch clamp device
OBI:0002179	cell-attached patch clamp assay			A patch-clamp assay where the electrode is left in place on the cell, and the membrane patch has been left intact been perforated. This maintains the separation of the interior of the pipette to the intracellular space of the cell. Measurements made with this technique involve recording currents through multiple channels simultaneously, over the membrane of the entire cell.	url:https://en.wikipedia.org/wiki/Patch_clamp#Cell-attached_patch			Gully Burns			subclass		patch clamp assay					patch clamp device
OBI:0002180	inside-out patch clamp assay			A patch-clamp assay where a patch of the membrane is attached to the patch pipette, detached from the rest of the cell, and the cytosolic surface of the membrane is exposed to the external media, or bath. This provides the experimenter has access to the intracellular surface of the membrane via the bath and can manipulate the environment at the intracellular surface of single ion channels. For ex…	url:https://en.wikipedia.org/wiki/Patch_clamp#Inside-out_patch|url:http://www.leica-microsystems.com/science-lab/the-patch-clamp-technique/			Gully Burns			subclass		patch clamp assay					patch clamp device
OBI:0002181	outside-out patch clamp assay			A patch-clamp assay where a patch of the membrane is attached to the patch pipette. In this configuration, the external surface of the cell membrane is exposed as the outside of the membrane patch relative to the patch electrode. An outside-out patch starts with a gigaohm seal in a whole-cell recording configuration. The electrode is slowly withdrawn from the cell, until a fragment of membrane bu…	url:https://en.wikipedia.org/wiki/Patch_clamp#Outside-out_patch|url:http://www.leica-microsystems.com/science-lab/the-patch-clamp-technique/			Gully Burns			subclass		patch clamp assay					patch clamp device
OBI:0002182	voltage clamp assay			An cellular electrophysiology assay where the membrane potential of a cell is controlled by the experimentalist. This is accomplished through a feedback mechanism where any change in membrane potential is countered by permitting electrical current to flow into or out of the cell.	url:https://en.wikipedia.org/wiki/Voltage_clamp			Gully Burns			subclass		intra cellular electrophysiology recording assay					voltage clamp device
OBI:0002183	two electrode voltage clamp assay		TEVC	The two electrode voltage clamp (TEVC) method utilizes two low-resistance pipettes, one sensing voltage and the other injecting current. The microelectrodes are filled with conductive solution and inserted into the cell to artificially control membrane potential. The membrane acts as a dielectric as well as a resistor, while the fluids on either side of the membrane function as capacitors.[9] The…	url:https://en.wikipedia.org/wiki/Voltage_clamp#Two-electrode_voltage_clamp_using_microelectrodes			Gully Burns			subclass		voltage clamp assay					voltage clamp device
OBI:0002184	cut open oocyte voltage clamp assay		COVG	The cut-open oocyte Vaseline gap (COVG) voltage-clamp technique is designed to solve weaknesses in the two elextrode voltage clamp by maximizing the benefits of the Xenopus oocyte expression system by improving on clamp speed, signal-to-noise ratio, and ability to effectively perfuse the oocyte. In this way, it was possible to combine the most popular transient expression system, and the associat…	PMID:9711615			Gully Burns			subclass		voltage clamp assay					voltage clamp device
OBI:0002185	current clamp assay			The current clamp technique records the membrane potential by injecting current into a cell through the recording electrode. Unlike in the voltage clamp mode, where the membrane potential is held at a level determined by the experimenter, in "current clamp" mode the membrane potential is free to vary, and the amplifier records whatever voltage the cell generates on its own or as a result of stimu…	url:https://en.wikipedia.org/wiki/Electrophysiology#Current_clamp			Gully Burns			subclass		intra cellular electrophysiology recording assay
OBI:0002186	electroencephalography		EEG	An extracellular electrophysiology assay where electrodes are mounted outside the brain (either on the surface of the scalp on onto the brain surface itself during surgery) to measure the electrical field over the external surface.				Gully Burns			subclass		extracellular electrophysiology recording assay
OBI:0002187	single-unit recording			An extracellular electrophysiology assay where a single microelectrode is placed in close proximity to a single neuron to measure voltage and current changes over time. This is the technicque used by Hubel and Wiesel to measure firing properties of primary visual cortex neurons in the 1950s in their original Nobel-prize winning study. A classic, old technique.	url:http://www.thieme.com/media/samples/pubid-80418214.pdf		Can be used on any cell, not just neurons.	Gully Burns			subclass		extracellular electrophysiology recording assay			neuron		micro electrode					action potential
OBI:0002188	multi-unit recording			An extracellular electrophysiology assay where a collection of microelectrodes (often in an 'array' configuration) is placed into neural tissue to measure the distribution of voltage and current changes for a population of cells over time.				Gully Burns			subclass		extracellular electrophysiology recording assay
OBI:0002189	local field potential recording			An extracellular electrophysiology assay where a microelectrode is placed in the extracellular space of brain tissue to measure action potential and compared to an electrode either outside or inside that tissue.	doi:10.1007/978-1-4614-7320-6_723-1			Gully Burns			subclass		extracellular electrophysiology recording assay			(tissue and ('located in' only brain))		micro electrode					action potential
OBI:0002436	RNA interactome capture			An assay that identifies RNA binding proteins by cross-linking RNA and proteins with UV light, then purifying the bound complexes by oligo(dT) capture. Finally, the complexes are analyzed by mass spectrometry.	PMID:26463381			Rebecca Jackson			subclass		assay		mass spectrometry assay
OBI:0002437	widefield microscopy		WFM	A fluorescence microscopy technique where the specimen under investigation is fully bathed in light, as opposed to confocal microscopy in which only a small portion of the specimen is illuminated.	url:http://bitesizebio.com/19409/the-many-flavors-of-widefield-microscopy/|url:https://svi.nl/WideFieldMicroscope			Jie Zheng			subclass		fluorescence microscopy
OBI:0002438	nuclear ligation assay			An assay that detects the proximity of chromosomal DNA through the use of a ligation reaction in isolated nuclei.	PMID:8327891			Chris S			subclass		assay								DNA ligase			protein and DNA interaction identification objective
OBI:0002439	chromosome conformation capture assay		3C assay	A nuclear ligation assay that detects chromosomal interactions between any two genomic loci. Chromatin segments are cross-linked, cut by restriction enzymes, ligated, and finally analyzed by PCR.	PMID:11847345|url:http://www.nature.com/nprot/journal/v2/n7/full/nprot.2007.243.html			Chris S			subclass		nuclear ligation assay											chromosome conformation identification objective
OBI:0002440	Hi-C assay			A chromosome conformation capture assay that detects genome-wide chromosomal interactions. High-throughput techniques are used to sequence the ligated fragments after cross-linking and cutting with restriction enzymes.	PMID:20461051			Chris S			subclass		chromosome conformation capture assay
OBI:0002441	physical examination of individual			An assay that produces a description of the qualities of an entity that has not been transformed, through observation and physical, non-invasive techniques.							subclass		assay
OBI:0002442	hydroxyl-radical footprinting assay			A footprinting assay that uses the reaction of hydroxyl radicals with side-chain sites in molecules (proteins, DNA, etc)_ with the resultant mass shift demonstrating the site of modification, used to_ to asses the accessibility of that site.	PMID:21770468			Jie Zheng			subclass		footprinting assay			molecular entity			oxygen radical
OBI:0002443	methidiumpropyl-EDTA-iron(II) footprinting assay		MPE-Fe(II) footprinting	A footprinting assay that determines protein-binding sites on DNA by partial cleavage of ligand-protected DNA restriction fragments with methidium-propyl-EDTA (MPE). MPE-Fe(II) in the presence of oxygen efficiently catalyzes the non-specific clevage of DNA.	PMID:6225070|PMID:6435669			Jie Zheng			subclass		footprinting assay			DNA extract			EDTA methidiumpropylamide			binding datum
OBI:0002445	transcription start site mapping by primer extension assay			A transcription profiling assay in which the transcription start site for a gene is determined by identifying the 5' end of mRNA. A radio-labeled primer is annealed to a complementary mRNA sequence near the 3' end, then cDNA is synthesized until the 5' end is reached.	PMID:23378648|url:https://en.wikipedia.org/wiki/Primer_extension			Rebecca Jackson			subclass		transcription profiling assay								RNA extract	sequence data	gene expression	transcription start site identification objective
OBI:0002457	precision nuclear run-on sequencing assay		precision nuclear run-on and sequencing assay|PRO-Seq	An RNA-seq assay that maps the genome-wide distribution of transcriptionally-engaged Pol II at base-pair resolution by using biotin-labeled ribonucleotide triphosphate analogs (biotin-NTP) for nuclear run-on reactions, allowing the efficient affinity purification of nascent RNAs for high throughput sequencing from their 3' ends.	PMID:23430654			Rebecca Jackson		https://github.com/obi-ontology/obi/issues/876	subclass		RNA-seq assay	reverse transcribed polymerase chain reaction
OBI:0002458	chromosome conformation capture-on-chip assay		circularized chromosome conformation capture assay|4C assay	A nuclear ligation assay which uses cross-linking of proteins to proteins and DNA, followed by two rounds of digestion and ligation, inverse PCR, and characterization by microarray or DNA sequencing. This enables unbiased genome-wide screens for DNA contacts made by single genomic sites of interest.	url:http://www.sciencedirect.com/science/article/pii/B9780123919380000045			Rebecca Jackson		https://github.com/obi-ontology/obi/issues/875	subclass		nuclear ligation assay	inverse polymerase chain reaction
OBI:0002459	genotype phasing by Hi-C assay		haplotype reconstruction by Hi-C assay	A genotyping assay in which carbon-copy chromosome conformation is used to detect polymorphism in DNA samples.	PMID:19815776|url:https://www.nature.com/articles/nbt.2728			Rebecca Jackson		https://github.com/obi-ontology/obi/issues/828	subclass		genotyping assay		Hi-C assay
OBI:0002485	transcript analysis by single-end sequencing assay		transcript analysis by single-end sequencing	A sequencing assay that incorporates single-end reads and sequencing technology to determine transcripts, gene structures, and gene expressions.	url:https://www.illumina.com/science/technology/next-generation-sequencing/paired-end-vs-single-read-sequencing.html			Stephen A. Fisher|Junhyong Kim|Dan Berrios			subclass		sequencing assay
OBI:0002489	differential medium assay		bacteriological assay	an organism identification assay that uses a differential medium to achieve its objective	EuPathDB, https://www.uwyo.edu/molb2210_lab/info/biochemical_tests.htm			John Judkins			subclass		organism identification assay			specimen					specimen	data item		organism identification objective
OBI:0002564	histopathology assay			A histological assay that is intended to check for the presence or level of a specific disease.	OBI						subclass		histological assay
OBI:0002571	polyA-selected RNA sequencing assay		mRNA-seq	An RNA-seq assay to study transcriptomes through the enrichment of polyadenylated transcripts or removal of ribosomal RNA prior to high-throughput sequencing.	url:https://bmcgenomics.biomedcentral.com/articles/10.1186/1471-2164-15-419			Jason Hilton|Mark A. Miller	ENCODE		subclass		RNA-seq assay								polyA RNA extract
OBI:0002572	polyA-depleted RNA sequencing assay		polyA-depleted RNA-seq	An RNA-seq assay to study non-polyadenylated transcripts, such as, but not exclusive to unspliced and circular isoforms, through the depletion of polyadenylated transcripts prior to high-throughput sequencing.	url:http://journals.plos.org/plosone/article?id=10.1371/journal.pone.0030733|url:http://www.tandfonline.com/doi/full/10.1080/15476286.2015.1110676			Jason Hilton|Mark A. Miller	ENCODE		subclass		RNA-seq assay								polyA depleted RNA extract
OBI:0002575	isoform sequencing		ISO-seq	A method for sequencing isoforms by enriching a cDNA library for full-length reads spanning entire transcript isoforms.	url:http://www.pacb.com/blog/intro-to-iso-seq-method-full-leng/	Novel transcript forms were assessed by isoform sequencing.					subclass		RNA-seq assay
OBI:0002597	chromosome conformation capture sequencing assay		3C-seq assay	A chromosome conformation capture-on-chip assay quantitates the products with multiplexed high-throughput sequencing.	PMID:23411633			Rebecca Jackson		https://github.com/obi-ontology/obi/issues/939	subclass		chromosome conformation capture-on-chip assay			nucleic acid extract		nucleic acid sequencer				sequence data	region
OBI:0002621	reconstitution assay	pending final vetting	reconstitution experiment	An assay in which a cellular process is replicated from the bottom-up using isolated components in order to observe how the components work together.	url:https://jcs.biologists.org/content/132/4/jcs227488	"In an attempt to define the mechanism of insulin-regulated glucose transporter 4 (Glut4) translocation, we have developed an in vitro reconstitution assay... insulin-induced Glut4 translocation can be reconstituted in vitro to a limited extent by using isolated membranes." (PMID:10611313)		Rebecca Jackson		https://github.com/obi-ontology/obi/issues/1059	subclass		assay									('is about' some 'cellular process')			(realizes some (concretizes some ('in vitro design' and 'molecular interaction identification design')))
OBI:0002622	in vitro transcription reconstitution assay	pending final vetting		A reconstitution assay in which RNA synthesis is investigated using RNA polymerase II transcription systems replicated in vitro from their base components.	PMID:9237163	An in vitro reconstituted mouse transcription system helped identify an NF-Y interacting promoter as essential for high-level expression from the R2 promoter. (PMID:11502214)		Rebecca Jackson		https://github.com/obi-ontology/obi/issues/1059	subclass		reconstitution assay									('is about' some 'transcription, RNA-templated')
OBI:0002623	whole metagenome sequencing assay	pending final vetting	WMS	A DNA sequencing assay that intends to provide information on the DNA sequences of multiple genomes (a metagenome) from different organisms present in the same input sample.	Bjoern Peters|Michelle Giglio		Whole metagenome sequencing has been used to explore the composition and metabolic capability of communities of microbes found in the environment (e.g. in soil, water, etc.) and in humans and other species (e.g. in the gut, oral cavity, etc.).	Rebecca Jackson		https://github.com/obi-ontology/obi/issues/1056	subclass		DNA sequencing assay
OBI:0002628	RNAi knockdown assay	pending final vetting	RNA interference knockdown assay|RNAi gene knockdown assay	A gene knockdown assay in which RNAi gene knockdown is used to disrupt gene transcripts.	Rebecca Jackson	"Here, we described the development of RNAi by micro-injection of double-stranded RNA (dsRNA) in the pea aphid Acyrthosiphon pisum. Injection of dsRNA into whole aphid body induced the silencing of two marker genes with different expression patterns: the ubiquitously expressed Ap-crt genes encoding a calreticulin and the gut specific Ap-cath-L gene encoding a cathepsin-L." (PMID:17903251)		Rebecca Jackson		https://github.com/obi-ontology/obi/issues/1057	subclass		gene knock-down assay	RNAi gene knockdown
OBI:0002629	direct RNA sequencing assay	pending final vetting	direct RNA-seq|DRS	An assay to study transcription through direct RNA sequence determination, without prior conversion of RNA molecules to cDNA.	url:https://www.nature.com/articles/nature08390			Dan Berrios	jahilton	https://github.com/obi-ontology/obi/issues/874	subclass		RNA-seq assay
OBI:0002631	single-cell RNA sequencing assay	pending final vetting	scRNA-seq	An RNA sequencing assay that uses RNA extracts as input that can be traced to a single cell of origin.	Anna Maria Masci	Single-cell RNA sequencing (scRNA-seq) assays provide the expression profiles of individual cells.		Dan Berrios			subclass		RNA-seq assay
OBI:0002647	Giemsa stain assay	http://purl.obolibrary.org/obo/IAO_0000120		An assay that uses a Giemsa stain to characterize cells.		Cytogenetics; the histopathological diagnosis of malaria and other parasites; differentiate nuclear and cytoplasmic morphology of the various blood cells like platelets, RBCs, WBCs		Jie Zheng|Chris Stoeckert	VEuPathDB	https://github.com/obi-ontology/obi/issues/1093	subclass		assay		imaging assay	cell		microscope
OBI:0002649	blood microbiology assay			An organism identification assay that identifies a microorganism in a blood specimen.				John Judkins		https://github.com/obi-ontology/obi/issues/1064	subclass		organism identification assay			blood specimen	organism				blood specimen	data item	organism	organism identification objective
OBI:0002675	massively parallel reporter assay	http://purl.obolibrary.org/obo/IAO_0000122	MPRA	An assay in which multiplexing the construction and interrogation of larger libraries of reporter constructs allows measurement of the transcriptional regulatory activities of thousands to hundreds of thousands of DNA sequences.	https://www.ncbi.nlm.nih.gov/pmc/articles/PMC4364389/			Damion Dooley			subclass		reporter gene assay
OBI:0002680	pseudovirus entry assay	http://purl.obolibrary.org/obo/IAO_0000122	pseudotyped particle cell entry assay|pseudovirus cell entry| pseudotype entry| pseudotype cell entry	An assay that measures the entry in target cells of reporter viral particles that express an envelope protein of a different virus of interest.	Figure 1c in┬áhttps://doi.org/10.1038/s41564-020-0688-y┬áor Materials & Method in┬áhttps://www.pnas.org/content/111/34/12516	ΓÇ£Inhibition of MERS-CoV-spike-mediated pseudovirus entry by the HKU4 S1 domain ΓÇ£ (from┬áhttps://doi.org/10.1073/pnas.1405889111); ΓÇ£protease treatment did not enhance pseudotype entry in the absence of host receptor ΓÇ£; ΓÇ£bat-derived cell lines derived from other species were infected with VSV-reporter particles pseudotyped with chimeric spikes and luciferase was measured as readout for ce…		Thomas Lemberger			subclass		infectious agent detection assay
OBI:0002692	polymerase chain reaction assay	http://purl.obolibrary.org/obo/IAO_0000120		An assay that uses polymerase chain reaction technique to amplify DNA.	VEuPathDB			VEuPathDB	VEuPathDB	https://github.com/obi-ontology/obi/issues/1117	equivalent		assay	polymerase chain reaction
OBI:0002693	restriction fragment length polymorphism assay	http://purl.obolibrary.org/obo/IAO_0000120	restriction fragment length polymorphism | RFLP | restriction fragment length polymorphism analysis	An assay that uses digestion of DNA with specific restriction enzymes followed by gel electropheresis to detect differences in the sizes of the generated fragments that are due to genetic differences (polymorphisms) in homologous sequences.	https://en.wikipedia.org/wiki/Restriction_fragment_length_polymorphism			VEuPathDB	VEuPathDB	https://github.com/obi-ontology/obi/issues/1117	subclass		assay	DNA restriction enzyme digestion		DNA extract		gel electrophoresis system	restriction enzyme
OBI:0002694	DNA fingerprinting assay	http://purl.obolibrary.org/obo/IAO_0000120	DNA profiling | DNA fingerprinting | DNA fingerprint | DNA finger printing	An assay to identify a specific individual organism from a DNA specimen by looking at unique patterns in their DNA.	VEuPathDB			VEuPathDB	VEuPathDB	https://github.com/obi-ontology/obi/issues/1117	subclass		assay			DNA extract
OBI:0002695	insecticide resistance assay	http://purl.obolibrary.org/obo/IAO_0000120	resistance identification/monitoring	An assay that aims to detect the presence and/or frequency of resistance to insecticides in an organism or organism population.	MIRO:20000001			VEuPathDB	VEuPathDB	https://github.com/obi-ontology/obi/issues/1117	equivalent		assay											insecticide resistance detection objective
OBI:0002696	insecticide resistance by monitoring known mutations assay	http://purl.obolibrary.org/obo/IAO_0000120	monitoring known mutations	An insecticide resistance assay that detects, in a population, presence and frequency of mutant alleles for previously characterized mutations with insecticide resistance phenotypes.	MIRO:20000096			VEuPathDB	VEuPathDB	https://github.com/obi-ontology/obi/issues/1117	subclass		insecticide resistance assay											insecticide resistance detection objective
OBI:0002697	insecticide resistance by detecting enzyme activity assay	http://purl.obolibrary.org/obo/IAO_0000120	metabolic resistance assay	An insecticide resistance assay that is based on determination the catalytic activity of an enzyme associated with insecticide resistance phenotypes.	MIRO:20000003			VEuPathDB	VEuPathDB	https://github.com/obi-ontology/obi/issues/1117	subclass		insecticide resistance assay										catalytic activity	insecticide resistance detection objective
OBI:0002698	insecticide resistance bioassay	http://purl.obolibrary.org/obo/IAO_0000120	bioassay	An insecticide resistance assay that is typically conducted to measure the effects of a substance on a living organism.	MIRO:20000058			VEuPathDB	VEuPathDB	https://github.com/obi-ontology/obi/issues/1117	subclass		insecticide resistance assay											insecticide resistance detection objective
OBI:0002699	insecticide resistance by detecting alpha esterase activity assay	http://purl.obolibrary.org/obo/IAO_0000120	alpha esterase activity assay	An insecticide resistance by detecting enzyme activity assay that measures activity of alpha esterase.	IRO:0000149			VEuPathDB	VEuPathDB	https://github.com/obi-ontology/obi/issues/1117	subclass		insecticide resistance by detecting enzyme activity assay										hydrolase activity, acting on ester bonds	insecticide resistance detection objective
OBI:0002700	insecticide resistance by detecting beta esterase activity assay	http://purl.obolibrary.org/obo/IAO_0000120	beta esterase activity assay	An insecticide resistance by detecting enzyme activity assay that measures activity of beta esterase.	IRO:0000150			VEuPathDB	VEuPathDB	https://github.com/obi-ontology/obi/issues/1117	subclass		insecticide resistance by detecting enzyme activity assay										hydrolase activity, acting on ester bonds	insecticide resistance detection objective
OBI:0002701	insecticide resistance by detecting acetylcholinesterase activity assay	http://purl.obolibrary.org/obo/IAO_0000120	acetylcholinesterase assay | AChE activity assay|AChE assay	An insecticide resistance by detecting enzyme activity assay that measures activity of acetylcholinesterase.	MIRO:20000084|MIRO:20000010|MIRO:20000086			VEuPathDB	VEuPathDB	https://github.com/obi-ontology/obi/issues/1117	subclass		insecticide resistance by detecting enzyme activity assay										acetylcholinesterase activity	insecticide resistance detection objective
OBI:0002702	insecticide resistance by detecting glutathione S-transferase activity assay	http://purl.obolibrary.org/obo/IAO_0000120	GST related assay	An insecticide resistance by detecting enzyme activity assay that measures activity of glutathione S-transferase (GST).	MIRO:20000083			VEuPathDB	VEuPathDB	https://github.com/obi-ontology/obi/issues/1117	subclass		insecticide resistance by detecting enzyme activity assay										glutathione transferase activity	insecticide resistance detection objective
OBI:0002703	insecticide resistance by detecting carboxylic ester hydrolase activity assay	http://purl.obolibrary.org/obo/IAO_0000120	pNPA assay	An insecticide resistance by detecting enzyme activity assay that measures activity of carboxylic ester hydrolase using p-nitrophenyl acetate as a substrate.	MIRO:20000019			VEuPathDB	VEuPathDB	https://github.com/obi-ontology/obi/issues/1117	subclass		insecticide resistance by detecting enzyme activity assay										carboxylic ester hydrolase activity	insecticide resistance detection objective
OBI:0002704	insecticide resistance by detecting mixed-function oxidase assay	http://purl.obolibrary.org/obo/IAO_0000120	mixed-function oxidase assay	An insecticide resistance by detecting enzyme activity assay that measures whether mixed-function oxidase activity present.	MIRO:20000062			VEuPathDB	VEuPathDB	https://github.com/obi-ontology/obi/issues/1117	subclass		insecticide resistance by detecting enzyme activity assay											insecticide resistance detection objective
OBI:0002705	direct insecticide resistance bioassay	http://purl.obolibrary.org/obo/IAO_0000120	direct bioassay	An insecticide resistance bioassay without the use of any synergist.	MIRO:20000044			VEuPathDB	VEuPathDB	https://github.com/obi-ontology/obi/issues/1117	subclass		insecticide resistance bioassay											insecticide resistance detection objective
OBI:0002706	topical application insecticide resistance bioassay	http://purl.obolibrary.org/obo/IAO_0000120	topical application assay	An insecticide resistance bioassay by adding insecticide directly to the thorax of the insect.	IRO:0000155			VEuPathDB	VEuPathDB	https://github.com/obi-ontology/obi/issues/1117	subclass		insecticide resistance bioassay											insecticide resistance detection objective
OBI:0002707	direct insecticide resistance diagnostic assay	http://purl.obolibrary.org/obo/IAO_0000120	diagnostic test	A direct insecticide resistance assay that at preset insecticide dosage scoring mortality to determine resistance of a population.	MIRO:20000075			VEuPathDB	VEuPathDB	https://github.com/obi-ontology/obi/issues/1117	subclass		direct insecticide resistance bioassay											insecticide resistance detection objective
OBI:0002708	insecticide resistance dose response assay	http://purl.obolibrary.org/obo/IAO_0000120	dose response test	A direct insecticide resistance assay in which an insect population is exposed to a range of insecticide dosage scoring mortality to determine resistance.	MIRO:20000076			VEuPathDB	VEuPathDB	https://github.com/obi-ontology/obi/issues/1117	subclass		direct insecticide resistance bioassay											insecticide resistance detection objective
OBI:0002709	insecticide resistance time response assay	http://purl.obolibrary.org/obo/IAO_0000120	time response test	A direct insecticide resistance assay to determine resistance as a consequence of the time of exposure to insecticide.	MIRO:20000013			VEuPathDB	VEuPathDB	https://github.com/obi-ontology/obi/issues/1117	subclass		direct insecticide resistance bioassay											insecticide resistance detection objective
OBI:0002710	Centre for Disease Control and Prevention bottle bioassay	http://purl.obolibrary.org/obo/IAO_0000120	CDC bottle bioassay	A direct insecticide resistance diagnostic assay performs in a glass bottle coated with insecticides for detecting resistance to insecticides in vector populations.	MIRO:20000009			VEuPathDB	VEuPathDB	https://github.com/obi-ontology/obi/issues/1117	subclass		direct insecticide resistance diagnostic assay					glass bottle coated with insecticides						insecticide resistance detection objective
OBI:0002711	WHO cone kit diagnostic assay	http://purl.obolibrary.org/obo/IAO_0000120	cone DT	A direct insecticide resistance diagnostic assay uses WHO cone kit.	MIRO:20000039			VEuPathDB	VEuPathDB	https://github.com/obi-ontology/obi/issues/1117	subclass		direct insecticide resistance diagnostic assay											insecticide resistance detection objective
OBI:0002712	WHO paper kit diagnostic assay	http://purl.obolibrary.org/obo/IAO_0000120	WHO paper kit DT	A direct insecticide resistance diagnostic assay uses WHO paper kit.	MIRO:20000041			VEuPathDB	VEuPathDB	https://github.com/obi-ontology/obi/issues/1117	subclass		direct insecticide resistance diagnostic assay											insecticide resistance detection objective
OBI:0002713	WHO larvicide diagnostic assay	http://purl.obolibrary.org/obo/IAO_0000120	WHO larvicide DT	A direct insecticide resistance diagnostic assay tests survival of larvae in a medium supplemented with insecticide.	MIRO:20000049			VEuPathDB	VEuPathDB	https://github.com/obi-ontology/obi/issues/1117	subclass		direct insecticide resistance diagnostic assay											insecticide resistance detection objective
OBI:0002714	insecticide resistance dose response by bottle assay	http://purl.obolibrary.org/obo/IAO_0000120	bottle bioassay DR test	An insecticide resistance dose response assay that performs in a glass bottle coated with insecticides.	MIRO:20000011			VEuPathDB	VEuPathDB	https://github.com/obi-ontology/obi/issues/1117	subclass		insecticide resistance dose response assay					glass bottle coated with insecticides						insecticide resistance detection objective
OBI:0002715	insecticide resistance dose response by survival of larvae assay	http://purl.obolibrary.org/obo/IAO_0000120	WHO larvicide DR test	An insecticide resistance dose response assay that tests survival of larvae in a medium supplemented with insecticide.	MIRO:20000050			VEuPathDB	VEuPathDB	https://github.com/obi-ontology/obi/issues/1117	subclass		insecticide resistance dose response assay											insecticide resistance detection objective
OBI:0002716	insecticide resistance dose response by WHO paper kit assay	http://purl.obolibrary.org/obo/IAO_0000120	WHO paper kit DR test	An insecticide resistance dose response assay using WHO paper kit.	MIRO:20000048			VEuPathDB	VEuPathDB	https://github.com/obi-ontology/obi/issues/1117	subclass		insecticide resistance dose response assay											insecticide resistance detection objective
OBI:0002717	insecticide resistance time response by bottle assay	http://purl.obolibrary.org/obo/IAO_0000120	bottle bioassay TR test	An insecticide resistance time response assay that is performed in a glass bottle coated with insecticides, with the presence of a synergist.	MIRO:20000030			VEuPathDB	VEuPathDB	https://github.com/obi-ontology/obi/issues/1117	subclass		insecticide resistance time response assay					glass bottle coated with insecticides						insecticide resistance detection objective
OBI:0002718	insecticide resistance time response by WHO paper kit assay	http://purl.obolibrary.org/obo/IAO_0000120	WHO paper kit TR test	An insecticide resistance time response assay using WHO paper kit, with the presence of a synergist.	MIRO:20000036			VEuPathDB	VEuPathDB	https://github.com/obi-ontology/obi/issues/1117	subclass		insecticide resistance time response assay											insecticide resistance detection objective
OBI:0002719	insecticide resistance by amplification refractory mutation system assay	http://purl.obolibrary.org/obo/IAO_0000120	Amplification Refractory Mutation System | ARMS	An insecticide resistance by monitoring known mutations assay that detects any mutation involving single base changes or small deletions using amplification refractory mutation system (ARMS). The ARMS is based on the use of sequence-specific PCR primers that allow amplification of test DNA only when the target allele is contained within the sample. Following an ARMS reaction the presence or absen…	PMID: 18428319 |IRO:0000006			VEuPathDB	VEuPathDB	https://github.com/obi-ontology/obi/issues/1117	subclass		insecticide resistance by monitoring known mutations assay	polymerase chain reaction		DNA extract								insecticide resistance detection objective
OBI:0002720	insecticide resistance by primer introduced restriction analysis PCR assay	http://purl.obolibrary.org/obo/IAO_0000120	Primer Introduced Restriction Analysis PCR | PIRA-PCR | polymerase chain reaction-primer-introduced restriction analysis	An insecticide resistance by monitoring known mutations assay that detects Single Nucleotide Polymorphisms (SNPs) using PCR technique and mismatched primers that is close to the mutation of interest and digested the PCR productions using restriction enzymes.	PMID: 8339229|IRO:0000007			VEuPathDB	VEuPathDB	https://github.com/obi-ontology/obi/issues/1117	subclass		insecticide resistance by monitoring known mutations assay	polymerase chain reaction | specific enzymatic cleavage		DNA extract								insecticide resistance detection objective
OBI:0002721	insecticide resistance by nested polymerase chain reaction assay	http://purl.obolibrary.org/obo/IAO_0000120	gene mutation detection by nested PCR	An insecticide resistance by monitoring known mutations assay that detects gene mutation based on nested polymerase chain reaction technique.	IRO:0000127			VEuPathDB	VEuPathDB	https://github.com/obi-ontology/obi/issues/1117	subclass		insecticide resistance by monitoring known mutations assay	nested polymerase chain reaction		DNA extract								insecticide resistance detection objective
OBI:0002722	insecticide resistance by ligase detection reaction assay	http://purl.obolibrary.org/obo/IAO_0000120		An insecticide resistance assay that is based on monitoring known mutations using ligase detection reaction exquisitely discriminate between a mismatched and complementary DNA helix.	MIRO:20000103			VEuPathDB	VEuPathDB	https://github.com/obi-ontology/obi/issues/1117	subclass		insecticide resistance by monitoring known mutations assay	ligase detection reaction		DNA extract								insecticide resistance detection objective
OBI:0002723	insecticide resistance by ligase detection reaction-fluorescent microsphere assay	http://purl.obolibrary.org/obo/IAO_0000120	gene mutation detection by LDR-FMA | ligase detection reaction-fluorescent microsphere assay	An insecticide resistance by ligase detection reaction assay that uses fluorescently labeled conserved probes in ligase detection reaction.	IRO:0000151			VEuPathDB	VEuPathDB	https://github.com/obi-ontology/obi/issues/1117	subclass		insecticide resistance by ligase detection reaction assay	ligase detection reaction		DNA extract								insecticide resistance detection objective
OBI:0002724	insecticide resistance by PCR amplification of specific alleles assay	http://purl.obolibrary.org/obo/IAO_0000120	PASA | PCR amplification of specific alleles | allele-specific amplification and amplification refractory mutation system	An insecticide resistance assay that is based on monitoring known mutations by PCR amplification of specific alleles to detect polymorphic or mutant alleles.	PMID: 1734929			VEuPathDB	VEuPathDB	https://github.com/obi-ontology/obi/issues/1117	subclass		insecticide resistance by monitoring known mutations assay	polymerase chain reaction		DNA extract								insecticide resistance detection objective
OBI:0002725	insecticide resistance by fluorogenic PCR assay	http://purl.obolibrary.org/obo/IAO_0000120		An insecticide resistance assay that is based on monitoring known mutations by PCR technique that uses target specific probes labeled with fluorogenic chromophores to detect gene mutation.	MIRO:20000102			VEuPathDB	VEuPathDB	https://github.com/obi-ontology/obi/issues/1117	subclass		insecticide resistance by monitoring known mutations assay	polymerase chain reaction		DNA extract								insecticide resistance detection objective
OBI:0002726	insecticide resistance by PCR-RELP assay	http://purl.obolibrary.org/obo/IAO_0000120	PCR-RFLP	An insecticide resistance by monitoring known mutations assay based on restriction fragment length polymorphism assay.	MIRO:20000113			VEuPathDB	VEuPathDB	https://github.com/obi-ontology/obi/issues/1117	subclass		insecticide resistance by monitoring known mutations assay	polymerase chain reaction |restriction fragment length polymorphism assay		DNA extract								insecticide resistance detection objective
OBI:0002727	insecticide resistance by short interspersed elements PCR assay	http://purl.obolibrary.org/obo/IAO_0000120	Short Interspersed Elements PCR	An insecticide resistance assay that is based on monitoring known mutations by PCR amplification of short interspersed elements (SINEs).	IRO:0000013			VEuPathDB	VEuPathDB	https://github.com/obi-ontology/obi/issues/1117	subclass		insecticide resistance by monitoring known mutations assay	polymerase chain reaction		DNA extract								insecticide resistance detection objective
OBI:0002728	pathogen detection assay	http://purl.obolibrary.org/obo/IAO_0000120	pathogen detection method	An assay that aims to detect pathogens.	IRO:0000137			VEuPathDB	VEuPathDB	https://github.com/obi-ontology/obi/issues/1117	equivalent		assay										pathogen	detection of pathogenic organisms objective
OBI:0002729	VectorTest assay	http://purl.obolibrary.org/obo/IAO_0000120	VectorTest	A pathogen detection assay that identifies the presence or absence of specific peptide epitopes of circumsporozoite (CS) protein of the most important Plasmodium falciparum and two strains (variants 210 and 247) of the more widespread Plasmodium vivax using a dipstick wicking test strip.	IRO:0000138			VEuPathDB	VEuPathDB	https://github.com/obi-ontology/obi/issues/1117	subclass		pathogen detection assay										pathogen	detection of pathogenic organisms objective
OBI:0002730	pathogen detection by Rapid Analyte Measurement Platform assay	http://purl.obolibrary.org/obo/IAO_0000120	Rapid Analyte Measurement Platform	A pathogen detection assay that is based on Rapid Analyte Measurement Platform (RAMP) technology to quantify immunologically active substances.	IRO:0000164			VEuPathDB	VEuPathDB	https://github.com/obi-ontology/obi/issues/1117	subclass		pathogen detection assay										pathogen	detection of pathogenic organisms objective
OBI:0002731	pathogen detection by loop-mediated isothermal amplification assay	http://purl.obolibrary.org/obo/IAO_0000120	Loop-mediated isothermal amplification	A pathogen detection assay that is based on loop-mediated isothermal amplification.	IRO:0000165			VEuPathDB	VEuPathDB	https://github.com/obi-ontology/obi/issues/1117	subclass		pathogen detection assay	loop-mediated isothermal amplification									pathogen	detection of pathogenic organisms objective
OBI:0002732	blood meal assay	http://purl.obolibrary.org/obo/IAO_0000120	blood meal analysis	An assay that analyzes the specimen taken from blood meal fed organism, such as insect.	IRO:0000135			VEuPathDB	VEuPathDB	https://github.com/obi-ontology/obi/issues/1117	equivalent		assay								arthropod meal of blood specimen
OBI:0002733	blood meal by counter current immunoelectrophoresis assay	http://purl.obolibrary.org/obo/IAO_0000120	countercurrent immunoelectrophoresis | CIE	A blood meal assay that uses a counter current immunoelectrophoresis technique.	IRO:0000136			VEuPathDB	VEuPathDB	https://github.com/obi-ontology/obi/issues/1117	subclass		blood meal assay	counter current immunoelectrophoresis							arthropod meal of blood specimen
OBI:0002734	DNA based blood meal finger printing assay	http://purl.obolibrary.org/obo/IAO_0000120	DNA based blood meal finger printing	A DNA fingerprinting assay that uses DNA extracted from blood meal fed organism, such as insect.	VEuPathDB | VSMO:0001307			VEuPathDB	VEuPathDB	https://github.com/obi-ontology/obi/issues/1117	subclass		DNA fingerprinting assay			DNA extract					arthropod meal of blood specimen
OBI:0002735	organism identification by size assay	http://purl.obolibrary.org/obo/IAO_0000120	by size	An organism identification assay that is based on the size of organism.	IRO:0000145			VEuPathDB	VEuPathDB	https://github.com/obi-ontology/obi/issues/1117	subclass		organism identification assay											organism identification objective
OBI:0002736	organism identification by cross mating assay	http://purl.obolibrary.org/obo/IAO_0000120	cross mating experiment	An organism identification assay that is based on genetic crossings between specimens collected in the field to determine whether fertile progeny is produced.	MIRO:30000036			VEuPathDB	VEuPathDB	https://github.com/obi-ontology/obi/issues/1117	subclass		organism identification assay											organism identification objective
OBI:0002737	organism identification by cytological chromosome examination assay	http://purl.obolibrary.org/obo/IAO_0000120	cytological chromosome examination	An organism identification assay that is based on analysis of polytene chromosomes through cytological examination of the banding pattern of the species.	MIRO:30000037			VEuPathDB	VEuPathDB	https://github.com/obi-ontology/obi/issues/1117	subclass		organism identification assay											organism identification objective
OBI:0002738	organism identification by isoenzyme electrophoresis assay	http://purl.obolibrary.org/obo/IAO_0000120	isoenzyme electrophoresis	An organism identification assay that is based on electrophoresis to determine the isozymes that are present in a specific population to determine the species.	MIRO:30000038			VEuPathDB	VEuPathDB	https://github.com/obi-ontology/obi/issues/1117	subclass		organism identification assay	electrophoresis										organism identification objective
OBI:0002739	organism identification by morphological examination assay	http://purl.obolibrary.org/obo/IAO_0000120	morphological examination	An organism identification assay that is based on examination of morphology and the use of specific "taxonomic keys" to determine the species of the specimen.	MIRO:30000039			VEuPathDB	VEuPathDB	https://github.com/obi-ontology/obi/issues/1117	subclass		organism identification assay											organism identification objective
OBI:0002740	organism identification by PCR assay	http://purl.obolibrary.org/obo/IAO_0000120	PCR-based species identification	An organism identification assay that is based on PCR.	MIRO:30000040			VEuPathDB	VEuPathDB	https://github.com/obi-ontology/obi/issues/1117	subclass		organism identification assay	polymerase chain reaction										organism identification objective
OBI:0002741	organism identification by specific DNA hybridization assay	http://purl.obolibrary.org/obo/IAO_0000120	species specific DNA hybridization	An organism identification assay that is based on DNA hybrdization.	MIRO:30000041			VEuPathDB	VEuPathDB	https://github.com/obi-ontology/obi/issues/1117	subclass		organism identification assay	nucleic acid hybridization										organism identification objective
OBI:0002742	organism identification by salinity tolerance assay	http://purl.obolibrary.org/obo/IAO_0000120	salinity tolerance tests	An organism identification assay of mosquito species that is on the basis of mosquito survival depending on the salt concentration in the water used to lay their eggs to differentiate between morphologically very similar species.	MIRO:30000042			VEuPathDB	VEuPathDB	https://github.com/obi-ontology/obi/issues/1117	subclass		organism identification assay											organism identification objective
OBI:0002753	PRO-cap		PRO-CAP	Precision nuclear run-on and sequencing to detect Pol II initiation sites				Bonita Lam		https://github.com/obi-ontology/obi/issues/1102	subclass		RNA-seq assay	reverse transcribed polymerase chain reaction
OBI:0002759	ribosomal RNA-depleted RNA sequencing assay		rRNA-deleted RNA sequencing assay	An RNA-seq assay in which highly abundant ribosomal RNAs are removed from total RNA before sequencing, resulting in more efficient transcript/gene detection.	PMID:29556074			Michelle Giglio|Suvarna Nadendla|Rebecca Jackson	CFDE		subclass		RNA-seq assay								ribosomal RNA-depleted RNA extract			transcription profiling identification objective
OBI:0002760	metatranscriptome sequencing assay			An RNA-seq assay that determines the RNA sequence of microbial transcripts from a microbioal community of mixed species from a given microbiome.	PMID:31450270			Michelle Giglio|Suvarna Nadendla|Rebecca Jackson	CFDE		subclass		RNA-seq assay											transcription profiling identification objective
OBI:0002761	lipid profiling assay		lipidomic assay	An analyte assay assay that detects and identifies lipids resulting from biochemical and cellular metabolism.	OBI metabolite profiling assay			Michelle Giglio|Suvarna Nadendla|Rebecca Jackson	CFDE		subclass		analyte assay
OBI:0002762	single-nucleus ATAC-seq		snATAC-seq	An ATAC-seq assay in which single nuclei are isolated from frozen tissue samples, through a protocol designed to maximally preserve nucleus integrity during sample processing and optimize transposase-mediated fragmentation of chromatin in individual nuclei.	http://www.biorxiv.org/content/early/2017/07/06/159137	snATAC-seq can be used to dissect heterogeneity and delineate gene regulatory sequences in complex tissues, and uncover both the cell types and the regulatory elements in each cell type without prior knowledge.		Mark Andrew Miller, ORCID:0000-0001-9076-6066	ENCODE	https://github.com/obi-ontology/obi/issues/864	subclass		assay for transposase-accessible chromatin using sequencing
OBI:0002763	16s ribosomal gene sequencing assay		16S rRNA sequencing assay	An amplicon sequencing assay in which the amplicon is derived from universal primers used to amplify the 16S ribosomal RNA gene from isolate bacterial genomic DNA or metagenomic DNA from a microbioal community. Resulting sequences are compared to reference 16S sequence databases to identify or classify bacteria present within a given sample.	PMID:31450270			Michelle Giglio|Suvarna Nadendla|Rebecca Jackson	CFDE		subclass		amplicon sequencing assay										population	biodiversity assessment objective
OBI:0002764	single-cell ATAC-seq		scATAC-seq	An ATAC assay designed to robustly map the accessible genome of individual cells, using sequencing integrated into a programmable microfluidics platform, in order to provide insights into cell-to-cell variation in accessibility profiles.	http://www.nature.com/nature/journal/v523/n7561/full/nature14590.html			Mark Andrew Miller, ORCID:0000-0001-9076-6066	ENCODE	https://github.com/obi-ontology/obi/issues/864	subclass		assay for transposase-accessible chromatin using sequencing
OBI:0002765	microbiome protein expression profiling assay		metaproteomic assay	A protein expression profiling assay of microbial proteins extracted from a microbioal community of mixed species from a given microbiome.	PMID:31450270			Michelle Giglio|Suvarna Nadendla|Rebecca Jackson	CFDE		subclass		protein expression profiling assay			(specimen and ('has part' some protein))
OBI:0002766	cytokine assay			An analyte assay to study presence, concentration, or amount of cytokines.	PMID:23603216			Michelle Giglio|Suvarna Nadendla|Rebecca Jackson	CFDE		subclass		analyte assay
OBI:0002767	amplicon sequencing assay			A sequencing assay in which a DNA or RNA input molecule is amplified by PCR and the product sequenced.	PMID:29628929|PMID:31450270			Michelle Giglio|Suvarna Nadendla|Rebecca Jackson	CFDE		subclass		sequencing assay			nucleic acid extract		nucleic acid sequencer
OBI:0002768	whole virome sequencing assay			A whole metagenome sequencing assay that intends to provide information on multiple genome sequences from different viruses present in the same input sample.	OBI:0002623			Michelle Giglio|Suvarna Nadendla|Rebecca Jackson	CFDE		subclass		whole metagenome sequencing assay
OBI:0002773	single-value binding of antibody with reporter to antigen assay		immunoassay|IA	An assay that detects the linking of antigens and antibodies via special signaling mechanisms, such as EIA, ELISA, chemiluminescence, etc. that produces one measure (quantitative or qualitative) of the analyte of interest	LOINC User's Guide, Version 2.68, PUBLISHED JUNE 2020, page 47	Detection of SARS-CoV-2 IgG antibodies by an immunoassay method, such as enzyme-linked immunosorbent assay. This test is used in conjunction with SARS-CoV-2 IgA and IgM to aid in the diagnosis of COVID-19 and in the identification of individuals infected with SARS-CoV-2.	LOINC indicates that this class would not include flow cytometry or any technique that can determine the localization of an analyte, such as peroxidase immune staining or indirect immunofluorescence (IFA)	Mark Andrew Miller, ORCID:0000-0001-9076-6066		https://github.com/obi-ontology/obi/issues/1203	subclass		assay
OBI:0302736	comet assay	http://purl.obolibrary.org/obo/IAO_0000122	single cell gel electrophoresis assay|SCGE assay	An assay that measures DNA damage (DNA breakage) in eucaryotic cells exposed to a challenge by determining the size and shape of DNA migration by detecting fluorescently labeled DNA from a cell placed in an electric field using gel electrophoresis	PMID:7686265	PMID: 18326531.Mutagenesis. 2008 Mar 6.Recommendations for design of the rat comet assay.		Philippe Rocca-Serra			subclass		assay		fluorescence microscopy	cell			('material entity' and ('has role' some 'dye role') and ('bearer of' some fluorescence))		agarose gel	information content entity	cellular response to DNA damage stimulus
OBI:0302737	PCR-SSCP assay	http://purl.obolibrary.org/obo/IAO_0000122	polymerase chain reaction-single strand conformation polymorphism assay	An assay that identifies DNA sequence variation (mutation, deletion, insertions) in target DNA sequences amplified using polymerase chain reaction using gel electrophoresis and denaturating conditions	PMID:18219595	PMID: 17334176.Hum Exp Toxicol. 2007 Jan;26(1):9-18.Is there a role for PCR-SSCP among the methods for missense mutation detection of TP53 gene?		Philippe Rocca-Serra			subclass		genotyping assay	polymerase chain reaction|material component separation							amplified DNA	(image and 'genotype information')
OBI:0600002	tumor grading	http://purl.obolibrary.org/obo/IAO_0000125	grading of tumor	An assay that determines the grade (severity/stage) of a tumor sample, used in cancer biology to describe abnormalities/qualities of tumor cells or tissues. Values can be described by terms from NCI Thesaurus.	OBI branch derived; submitted by MO			Compiled by Helen Parkinson for Transcriptomics thanks to Adam Witney			subclass		assay								specimen		disease course
OBI:0600017	assay detecting a molecular label	http://purl.obolibrary.org/obo/IAO_0000125		An assay that detects the presence or a quality of a molecular label which is a proxy for the detection of the molecular target to which the label is attached	OBI developer call, 3-12-12	Determination of the amount of phycoerytherin label present in a cell population stained with anti-CD8-PE in order to determine the percentage of CD8+ T cells present		Matthew Brush			subclass		assay								molecular-labeled material	measurement datum	molecular-labeled material
OBI:0600020	histological assay	http://purl.obolibrary.org/obo/IAO_0000125	histology|histopathology	An assay that uses visual examination of cells or tissue (or images of them) to make an assessment regarding a quality of the cells or tissue. This assay can include steps of staining, imaging, and judgement.	OBI branch derived	the counting of the number of cells with fluorescent label at their surface to determine the percentage of the population which was activated		Helen Parkinson|Adam Witney			subclass		assay	histological sample preparation	imaging assay								(cell or 'organ section')
OBI:0600025	substance detection assay	http://purl.obolibrary.org/obo/IAO_0000125		An assay that detects a specified substance	OBI branch derived	the detection of phycoerytherin by means of flow cytometry		Kevin Clancy			subclass		assay			material entity						measurement datum
OBI:0600026	longitudinal mass measurement assay	http://purl.obolibrary.org/obo/IAO_0000120		An assay that measures the mass of a material at two or more time points	OBI branch derived	The comparison of the weight of vaccinated and non-vaccinated mice after infection with influenza A over 6 weeks post-infection		Helen Parkinson			subclass		assay								material entity	mass measurement datum
OBI:0600031	enzyme-linked immunospot assay		ELISPOT assay	A cytometry assay in which cells are cultured on a surface coated with a capture antibody binding a secretory material of interest which subsequently gets stained resulting in a spot for each cell producing the secretory material of interest.	IEDB	Determination of the frequency of cells producing IFN-gamma in response to viral peptides by placing effector cells on a anti IFN-gamma coated plate, and adding antigen presenting cells pulsed with a peptide. After washing, the bound IFN-gamma is detected with a secondary antibody linked to a dye that visualizes as one spot per cell.		IEDB			subclass	logical definition does not capture details of processing	cytometry assay			cultured cell population			immunoglobulin complex, circulating
OBI:0600045	3D structure determination assay			An assay that determines the 3-dimensional configuration of an input material.	IEDB	The use of X-ray crystallography to determine the 3D coordinates of atoms in a protein.		IEDB			equivalent		assay									3D structural organization datum
OBI:0600047	sequencing assay	http://purl.obolibrary.org/obo/IAO_0000125		An assay the uses chemical or biochemical means to infer the sequence of a biomaterial	OBI branch derived	The use of the Sanger method of DNA sequencing to determine the order of the nucleotides in a DNA template		PlanAndPlannedProcess Branch			equivalent		assay			('nucleic acid extract' or ('has part' some protein))		('protein sequencer' or 'nucleic acid sequencer' or 'DNA sequencer')				sequence data	region
OBI:1110207	assay detecting IFN-gamma production	http://purl.obolibrary.org/obo/IAO_0000122	IFNg release	An assay that determines information about the production of the cytokine interferon gamma	IEDB	An IFN-g ELISPOT is an assay detecting ifn-gamma production		Bjoern Peters			equivalent		assay									('measurement datum' and ('is about' some 'interferon-gamma production'))
OBI:9999994	chromium release assay			An in vitro cell killing assay in which radioactive chromium is absorbed by cells and released into supernatant when the cells die. The amount of radioactivity measured in the supernatant is a proxy for the number of cells that have died.		Autologous EBV-transformed B-LCL were used as target cells for the influenza virus-specific CTL assays. Equal volumes of target and effector cells were added to triplicate wells of 96-well tissue culture plates, and 1:2 serial dilutions of effectors were made, producing effector-to-target (E:T) ratios of 100:1, 50:1, 25:1, and 12.5:1. After a 4-h incubation of the effector cells with the target c…		PlanAndPlannedProcess Branch|IEDB			subclass	logical definition is not capturing how chromium is utilized as a marker of cell death	in vitro cell killing assay		radioactivity detection					chromium-51
